# Supplementary material for: Differential impacts of physical activity volume and intensity on blood lead levels in children and adolescents: a cross-sectional study
Source: BMC Public Health. 2025 Jun 2;25:2049. doi: 10.1186/s12889-025-23333-8 (PMC12131555; doi:10.1186/s12889-025-23333-8)
Supplement: Supplementary file 2 — Supplementary Material 2 [file 12889_2025_23333_MOESM2_ESM.xlsx]

## Sheet: Variable description
Variable	Variable description
SEQN	Participant ID
RIDAGEYR	Age in years
RIDAGEMN	Age in months
RIAGENDR	Sex
BMI	Body Mass Index (BMI)
RIDRETH1	Race/ethnicity
INDFMPIR	Family poverty-income ratio
LBXBPB	Blood lead level
PA_volume	Physical activity volume
PA_intensity	Physical activity intensity
Outdoor_time	Time spent outdoors
WTMEC	Combined examination sample weight

## Sheet: Data
SEQN	RIDAGEYR	RIDAGEMN	RIAGENDR	BMI	RIDRETH1	INDFMPIR	LBXBPB	PA_volume	PA_intensity	Outdoor_time	WTMEC
62163	14	168	Male	17.3168	Other/multiracial	4.07	0.53	15382.7	56.1383	56.4286	3934.74
62165	14	168	Female	27.1958	Non-Hispanic Black	0.57	0.74	19029.6	53.4898	131.571	6692.02
62168	6	72	Male	15.4481	Other/multiracial	3.48	0.61	22922.5	72.6494	90	3122.52
62170	15	180	Male	18.1589	Other/multiracial	5	0.66	10024.3	43.6128	87.5714	4145.82
62171	14	168	Male	19.9036	Mexican American	2.46	0.57	13677.8	70.0218	150.286	11443.5
62183	6	72	Male	16.0842	Non-Hispanic Black	3.6	0.59	19776.3	64.6208	26.1429	5105.76
62186	17	204	Female	22.9333	Non-Hispanic Black	0.53	0.37	11929.3	51.3245	46.8571	5841.18
62190	15	180	Female	16.9976	Mexican American	0.54	0.28	7001.03	30.3954	11.5	10596.4
62193	17	204	Male	28.5346	Non-Hispanic Black	1.18	0.52	14640.9	41.5712	204.571	5954.32
62194	9	108	Female	14.7155	Non-Hispanic White	5	0.34	17052.4	56.9167	51.75	18978.5
62197	16	192	Female	22.4281	Non-Hispanic Black	5	0.55	11396.2	45.5025	50.4286	10212.3
62198	7	84	Male	17.4405	Non-Hispanic White	0.61	0.89	22901.9	80.5634	240.714	16106.4
62210	15	180	Male	26.0064	Non-Hispanic White	5	0.76	11389	51.9624	252	51147.3
62225	13	156	Female	20.0918	Mexican American	4.99	0.5	16773.5	47.4028	78.7143	12880.8
62227	19	228	Male	22.7109	Non-Hispanic White	5	0.58	16518.1	56.2565	223.857	36486.8
62240	14	168	Female	21.1782	Other Hispanic	3.25	0.34	11056.2	46.6984	100.857	14046.3
62245	8	96	Male	15.3239	Other/multiracial	5	0.45	18337.4	53.9373	371.429	5761.16
62252	11	132	Female	16.005	Mexican American	2.62	0.3	14135.7	47.26	65.1429	8689.76
62253	18	216	Male	17.2264	Non-Hispanic White	5	0.73	17424.5	43.3117	284.4	36486.8
62260	10	120	Male	14.8794	Non-Hispanic White	5	0.59	20643.5	70.5126	178.857	30295.7
62268	15	180	Female	19.1233	Mexican American	0.78	1.14	16514.1	42.8471	71	8749.46
62271	7	84	Male	24.0661	Non-Hispanic Black	1.63	0.79	21372.7	64.1003	93.7143	4154
62272	9	108	Male	20.9217	Other Hispanic	0.64	0.54	18626.3	67.4117	119.2	5584.81
62276	9	108	Male	13.3413	Non-Hispanic White	5	1.36	19236.2	73.7824	50.4286	33920.8
62285	17	204	Female	33.0537	Non-Hispanic White	1.31	0.44	14321.4	44.0274	146	52470.7
62294	9	108	Male	19.8681	Other Hispanic	0.54	0.95	24981.9	82.2404	175.571	5163.67
62296	19	228	Male	40.2822	Non-Hispanic Black	5	0.5	20099.3	44.8904	233.143	6638.9
62298	15	180	Male	26.6413	Non-Hispanic White	3.8	0.18	18973.4	54.3665	208.143	47508.7
62300	6	72	Female	18.3461	Non-Hispanic Black	4.09	0.71	18967.4	64.7222	115.429	3699.78
62304	6	72	Female	17.243	Mexican American	0.96	1.3	24053.1	63.5527	136.571	5286.85
62305	10	120	Male	25.5896	Mexican American	2.37	0.28	17181.7	59.4026	144.857	7079
62310	8	96	Female	18.7126	Non-Hispanic Black	0.1	2.91	22195	62.412	198.143	3882.77
62311	18	216	Male	24.3751	Non-Hispanic White	3.92	0.44	14801	59.6687	157.714	33626.7
62313	7	84	Male	31.0901	Mexican American	0.76	0.36	19475.3	57.4768	105.571	6438.03
62321	8	96	Female	16.2278	Other/multiracial	4.03	0.82	19061.3	59.8544	18.1429	3423.56
62331	9	108	Male	16.555	Other/multiracial	3.94	0.47	18782.9	61.5869	128.857	4350.93
62334	9	108	Male	26.2025	Non-Hispanic White	0.87	0.41	10724.7	40.1249	54.7143	10237.5
62335	14	168	Male	24.1655	Other Hispanic	3.69	0.61	19282.2	66.6626	211.286	7114.19
62337	10	120	Female	17.6853	Mexican American	1.04	0.7	22287.8	59.9897	135.714	7768.64
62341	8	96	Male	14.9793	Mexican American	2.16	0.38	19416.4	71.0999	191.2	6682.8
62346	19	228	Male	27.3653	Other/multiracial	0.22	0.54	13440.6	64.9927	74.4286	3424.99
62351	7	84	Male	18.745	Non-Hispanic White	0.92	1.29	18255.2	58.3749	94.1429	13168.1
62354	11	132	Female	17.8016	Non-Hispanic White	2.72	0.53	16257.1	50.4314	167.429	39515
62355	16	192	Female	20.6722	Other/multiracial	1.79	0.85	8531.82	33.7137	20	3846.08
62360	17	204	Male	18.9143	Non-Hispanic Black	1.04	0.44	9972.09	33.3973	57	5770.78
62361	7	84	Male	18.7593	Non-Hispanic Black	0.21	8.75	29203.9	84.321	218.286	7089.75
62362	11	132	Female	25.3367	Non-Hispanic Black	1	1.11	19849	62.0142	80	4459.74
62369	8	96	Female	15.9872	Other Hispanic	1.53	0.54	20371.1	56.9487	62.8571	7831.56
62376	6	72	Male	18.862	Non-Hispanic Black	0.84	1.23	20686.9	62.3966	47	4606.27
62396	10	120	Male	23.4224	Mexican American	0.62	0.37	19644.5	58.2044	58.7143	5413.53
62398	9	108	Male	14.5968	Non-Hispanic White	0.94	0.72	19012.1	55.2619	155.571	10583.7
62401	15	180	Female	23.7453	Non-Hispanic White	1.95	0.59	12152.5	36.6182	21.8571	49660.6
62427	15	180	Male	17.3072	Non-Hispanic Black	0.69	1.06	14696.9	42.9491	170.143	5876.65
62428	12	144	Female	17.215	Non-Hispanic Black	4.2	0.32	17682.9	62.7832	64	8162.64
62456	17	204	Male	29.046	Non-Hispanic Black	3.93	0.55	11007.4	40.9291	32.5714	7121.14
62462	11	132	Female	22.0262	Non-Hispanic White	5	0.37	13188.7	43.4801	43	39560.3
62463	7	84	Male	16.7456	Mexican American	0.65	1.14	20820.3	63.8205	156.571	10629.6
62469	9	108	Male	18.4638	Non-Hispanic Black	0.76	0.97	22831.2	75.7641	73.7143	6760.61
62483	11	132	Male	23.8223	Non-Hispanic White	0.65	0.7	16947	52.3245	103	13168.1
62492	6	72	Male	14.1962	Other/multiracial	2.48	1.06	19803.4	76.5787	53.4286	4255.25
62497	12	144	Male	15.9758	Non-Hispanic White	4.5	0.37	9915.26	44.875	107.714	30814.1
62498	13	156	Female	24.3458	Mexican American	3.15	0.38	16206.2	56.1338	61.5714	10536.4
62511	9	108	Male	18.5004	Non-Hispanic White	0.44	0.61	20382	69.7408	114.714	12940.7
62516	10	120	Male	19.4886	Other Hispanic	3.25	0.5	14435.3	56.5819	70.5714	9269.18
62525	15	180	Male	29.5282	Other/multiracial	0.68	0.93	15215.4	45.7166	143.429	5549.62
62534	13	156	Male	25.255	Other/multiracial	0.37	0.82	19656.8	63.6531	91.4286	5666.28
62537	10	120	Female	22.4471	Non-Hispanic White	1.62	0.42	20805.6	55.7346	193.286	7729.97
62545	8	96	Male	16.1934	Other Hispanic	4.52	0.49	17548.1	58.0406	107.429	7840.09
62547	9	108	Male	28.7588	Mexican American	0.5	0.54	19231.5	61.3605	174.286	6781
62550	9	108	Female	18.8806	Other/multiracial	5	0.49	13694.5	47.0673	5	4233.3
62561	10	120	Female	17.8028	Non-Hispanic White	2.91	0.85	17997.8	58.1753	40.5714	25929.1
62564	13	156	Female	42.735	Non-Hispanic Black	0.17	0.44	15196	40.4187	43.5714	5871.98
62574	13	156	Female	31.0103	Non-Hispanic White	2.88	0.83	8825.57	34.8589	4.85714	68407.2
62578	6	72	Female	25.0082	Non-Hispanic White	1.55	0.53	18280.4	54.8656	67.2857	24193.5
62580	14	168	Female	17.8116	Non-Hispanic White	0.5	0.43	14038.9	51.1318	49.5714	19450.3
62581	10	120	Female	17.0376	Non-Hispanic White	5	0.59	12973.8	44.0322	61	26745.8
62590	11	132	Male	15.9574	Non-Hispanic Black	1.69	1.1	11014	36.8477	26.8571	4292.35
62591	10	120	Male	16.167	Non-Hispanic White	3.58	1.24	19155.3	68.9661	77.5714	28678.9
62609	9	108	Male	19.3352	Non-Hispanic White	0.92	0.76	15607.7	54.1055	81.1429	13168.1
62610	12	144	Female	30.3477	Other Hispanic	0.39	0.69	15069.5	44.8182	44.7143	10918.8
62614	12	144	Male	18.4089	Non-Hispanic White	4.47	0.53	15949.7	62.1069	118.286	30180.7
62617	8	96	Male	14.6688	Other/multiracial	1.11	0.75	24572.5	87.6722	89.4286	4363.44
62618	10	120	Male	15.3998	Other/multiracial	5	0.25	17503.8	55.3243	121.571	4273.32
62620	7	84	Female	31.4685	Other Hispanic	0.93	0.55	20499	59.6818	37.7143	9992.98
62622	15	180	Female	22.432	Other/multiracial	5	0.43	11792.5	36.7081	35.7143	5720.2
62638	9	108	Female	24.3448	Non-Hispanic Black	0.64	1.16	18378.4	50.525	145.429	6525.26
62659	18	216	Male	25.4004	Other/multiracial	1.65	0.81	12121.2	58.3797	26	2905.78
62662	11	132	Female	28.214	Mexican American	1.97	0.43	15126.8	47.5307	34.5714	8332.35
62676	17	204	Female	21.4207	Non-Hispanic White	1.28	0.43	15661.4	49.8495	93.2857	57117.5
62679	7	84	Female	16.6693	Mexican American	0.54	0.51	17603.1	45.6774	114.857	8172.61
62687	10	120	Male	14.7659	Non-Hispanic Black	2	0.39	19105	54.7833	85.1429	4292.35
62696	13	156	Male	17.1796	Non-Hispanic Black	1.3	0.71	18156.8	63.7213	73.7143	6058.08
62697	9	108	Male	21.9359	Other Hispanic	1.43	0.6	18585.1	55.7042	208.143	6276.72
62709	10	120	Female	21.3469	Non-Hispanic White	1.09	4.9	15597.4	43.2604	92.4286	12781.8
62715	10	120	Male	15.8203	Non-Hispanic White	3.82	0.7	18761.9	72.5427	133.286	24617.8
62738	6	72	Male	16.6113	Non-Hispanic White	1.11	0.37	16472	55.0194	83.5	11354.7
62740	19	228	Female	29.5604	Non-Hispanic Black	2.7	0.57	14349.1	37.8165	114.143	6460.62
62748	13	156	Male	17.5646	Other Hispanic	1.49	2.23	18016.8	73.6722	80.8571	7756.02
62753	16	192	Female	20.5996	Non-Hispanic Black	1.3	0.26	10404.2	37.5473	68.7143	9870.19
62755	19	228	Female	20.8272	Non-Hispanic Black	0.66	0.71	17856.5	41.3304	178	6460.62
62756	7	84	Male	14.466	Non-Hispanic White	1.66	1.98	24587.7	95.8143	129.286	14173.2
62760	10	120	Female	18.3916	Other Hispanic	0.89	0.97	21996.9	63.5227	100	5286.85
62769	13	156	Female	26.7512	Non-Hispanic White	0.89	0.41	14907.8	40.6264	68.5714	38169.4
62786	7	84	Male	18.0147	Mexican American	0.74	0.48	20549.4	66.8413	69.2857	8297.03
62790	11	132	Female	19.2947	Non-Hispanic Black	0.02	1.08	23337.2	67.477	189.571	3898.62
62800	15	180	Female	21.4615	Non-Hispanic White	2.66	0.42	20083.1	69.5995	139	53086.3
62802	6	72	Male	16.8041	Non-Hispanic White	1.57	0.54	15769.7	68.1572	55.5714	33249.3
62830	14	168	Male	20.6149	Non-Hispanic White	5	1.08	16394.7	68.7655	106	43642.9
62832	15	180	Female	23.8638	Mexican American	0.54	0.34	14459.4	47.3411	52.8571	8506.4
62833	18	216	Female	35.9938	Non-Hispanic White	0.21	0.41	13331	38.8325	54	16894.9
62834	6	72	Male	21.6774	Mexican American	0.8	0.84	22072.6	70.2285	79	5613.39
62844	7	84	Male	12.8151	Other/multiracial	2.66	0.44	21423.9	68.4094	142	2560.19
62853	16	192	Male	21.912	Other/multiracial	1.65	0.67	15738.6	67.9145	57.1429	2905.78
62854	8	96	Male	17.1431	Non-Hispanic Black	0.93	0.64	21299	68.432	101.429	6845.17
62858	17	204	Male	24.3872	Non-Hispanic Black	4.86	0.58	13222.2	52.8204	104.333	6100.67
62867	12	144	Male	16.968	Non-Hispanic White	1.05	1.25	8154.25	41.5542	52.2857	10815.4
62872	17	204	Female	19.2789	Non-Hispanic White	5	0.76	14656.4	42.77	139.571	40056.3
62878	15	180	Male	23.2654	Non-Hispanic Black	0.67	0.53	9546.3	43.3823	20.5714	8291.93
62879	14	168	Female	39.8291	Non-Hispanic Black	2.43	0.31	12486.6	38.1154	103.667	9014.01
62888	6	72	Male	15.7198	Non-Hispanic Black	0.57	1.88	21378.5	76.8577	133.429	5195.27
62890	16	192	Female	21.0033	Other/multiracial	5	0.44	14000.1	61.8464	62.1429	4282.44
62894	9	108	Female	30.8875	Non-Hispanic Black	1.19	0.62	19001.9	53.8479	95	4102.49
62907	16	192	Female	24.4751	Other Hispanic	0.8	0.66	14252.5	47.4551	25	7598.68
62911	16	192	Male	15.4948	Mexican American	1.85	0.45	10269	37.8307	12.2857	12641.8
62917	13	156	Male	23.9946	Non-Hispanic White	3.15	1.12	19102.1	57.6902	181.286	35271.6
62921	10	120	Female	24.9745	Non-Hispanic Black	1.67	0.85	15790.9	46.4691	108	4295.16
62925	18	216	Female	27.193	Non-Hispanic White	0.46	0.43	12286.1	38.6242	64	11682.3
62931	15	180	Male	27.022	Other/multiracial	3.47	1	16256.5	43.4316	108	5968.02
62943	15	180	Male	16.7848	Other Hispanic	2.83	0.81	11217.9	43.2317	60	9057.85
62946	9	108	Male	16.7137	Non-Hispanic Black	0.27	0.87	25063.1	76.9972	317.429	4840.72
62949	8	96	Female	27.4077	Non-Hispanic Black	3.89	0.51	15581.9	59.4337	18.2857	4692.15
62959	13	156	Female	16.4755	Other/multiracial	5	1.24	13787.9	62.3456	64.1429	4282.44
62963	6	72	Female	16.5914	Other/multiracial	1.15	1.09	24071.2	66.6743	35.7143	11879.7
62976	18	216	Female	54.3629	Non-Hispanic White	5	0.18	6950.78	30.6966	52.8571	42940.5
62978	18	216	Female	18.6313	Mexican American	3.9	0.45	15259.1	48.7263	51.8571	11552.9
62983	7	84	Male	16.6506	Non-Hispanic Black	1.3	1.35	25351.8	92.8968	215.286	4606.27
62986	14	168	Male	22.6997	Non-Hispanic White	1.45	0.41	15386.9	62.2603	89.2857	34468.4
62987	10	120	Male	14.4091	Other Hispanic	1.53	0.34	17103.8	52.3783	57.4286	6700.77
62992	9	108	Female	31.1471	Mexican American	0.84	0.62	13853.4	42.7742	36.5714	9478.52
62996	9	108	Female	16.854	Other Hispanic	1.72	0.75	17375.9	60.6737	53.8571	7433.95
62999	9	108	Female	16.7897	Other/multiracial	3.7	0.92	21967.5	69.6958	113.143	3217.38
63005	19	228	Male	27.6241	Mexican American	0.65	1.09	11016	35.7381	145.286	17367.9
63011	16	192	Female	22.6417	Non-Hispanic White	5	0.98	18456.7	77.1669	215.857	63568.7
63014	11	132	Female	19.2738	Non-Hispanic Black	2.97	0.71	16805.6	55.8721	40.4286	3989.23
63018	10	120	Male	15.762	Non-Hispanic White	0.73	0.62	14381	47.8237	160.286	14044.7
63020	6	72	Male	14.6445	Mexican American	1.11	0.29	17738.3	51.7131	10	7971.92
63027	15	180	Male	21.0984	Mexican American	1.03	0.43	18318.9	68.7775	92	9260.84
63028	6	72	Female	18.495	Mexican American	1.33	0.78	22723.2	59.4183	132	7466.09
63032	14	168	Male	20.9417	Non-Hispanic Black	0.02	0.8	18123.5	64.564	134	5500.62
63035	7	84	Male	28.95	Other/multiracial	0.6	0.71	16575.6	51.9159	49.7143	4199.4
63042	12	144	Female	26.9223	Non-Hispanic Black	4.52	0.32	15412.9	58.699	84	6937.66
63047	6	72	Female	13.614	Non-Hispanic White	1.16	0.73	23491.5	58.5629	107	7160.08
63049	19	228	Male	30.1768	Other Hispanic	0.93	0.18	9463.08	29.5663	17.4286	15013
63053	8	96	Female	16.2477	Mexican American	0.54	0.45	16585.5	60.6375	46.2857	6560.68
63054	11	132	Female	23.1838	Mexican American	3.37	0.84	19194.3	54.8939	57.8571	7372.71
63058	13	156	Female	23.5931	Other/multiracial	5	0.34	12378.6	37.8346	178.571	3186.36
63059	7	84	Male	19.3957	Non-Hispanic Black	1.13	1.06	19107.9	64.2204	31.7143	5529.52
63060	7	84	Female	15.5815	Mexican American	0.71	0.79	18301.7	58.5819	98.5714	6600.96
63063	7	84	Female	13.5332	Non-Hispanic White	1.17	0.69	16503.6	63.5419	102.833	30846.3
63065	11	132	Male	21.4738	Mexican American	0.55	1.5	21293.7	70.953	119.143	7430.1
63073	16	192	Male	22.1348	Non-Hispanic White	1.26	0.68	7517.69	39.8479	23	12517.1
63079	17	204	Male	21.8449	Other/multiracial	3.47	0.48	13423.2	45.79	62.1429	5968.02
63092	17	204	Female	27.942	Non-Hispanic Black	0.92	0.37	16961.1	41.2872	93.1429	6322.18
63093	10	120	Female	16.255	Non-Hispanic White	0	0.5	16593.4	55.7081	44.2857	11576.2
63098	10	120	Female	18.6337	Non-Hispanic White	2.63	0.4	20616	64.1175	90.1429	31965.8
63100	13	156	Female	17.8031	Mexican American	0.87	1.13	14148.3	56.3722	34	11428
63101	6	72	Male	17.5514	Non-Hispanic Black	1.48	0.77	23377.4	77.5564	116.714	5596.67
63104	6	72	Female	16.3172	Non-Hispanic Black	4.97	0.97	12992.5	43.2043	9.14286	4349.69
63114	15	180	Male	18.1573	Other/multiracial	2.88	0.36	14904.1	49.1466	56.2857	6087.8
63118	16	192	Male	27.0432	Mexican American	1.48	0.34	9161.3	40.6891	23.3333	15013
63121	9	108	Male	17.2799	Mexican American	4.37	0.86	17027.8	60.1017	26.8571	8117
63130	16	192	Female	17.5904	Other/multiracial	0	1.95	18141	46.1231	39.7143	6042.26
63135	15	180	Male	39.0363	Non-Hispanic Black	1.74	0.53	13831.6	46.9498	86.8571	5628.47
63138	15	180	Male	25.7474	Non-Hispanic White	0.92	0.41	15712	50.6891	52.1429	39025.8
63146	6	72	Female	15.7475	Non-Hispanic Black	0.38	1.23	21099	59.6677	60.7143	4501.98
63155	18	216	Male	24.1828	Non-Hispanic White	3.92	0.69	12227.5	41.3921	60.4286	33626.7
63157	13	156	Male	21.103	Non-Hispanic White	0.65	2.04	22177.5	67.5796	122.286	16025.4
63166	17	204	Female	23.4808	Non-Hispanic Black	0.41	0.64	18794.2	43.2981	86.4286	5599.11
63168	10	120	Male	18.3325	Other/multiracial	2.42	0.61	12090.5	44.7775	17.2857	4543.62
63173	18	216	Male	22.7488	Other/multiracial	1.33	0.5	17108.2	50.5938	57.1429	2723.62
63175	15	180	Male	18.0613	Non-Hispanic White	0.74	2.3	14727	48.0184	56	15869.6
63176	19	228	Male	33.4865	Non-Hispanic Black	0.65	1.65	9041.32	37.9067	99.5714	6756.94
63186	11	132	Male	24.4338	Other/multiracial	3.16	0.37	20896.7	76.7519	165.571	5906.51
63232	14	168	Female	27.2636	Non-Hispanic Black	1.48	0.67	15401.8	43.3773	52.8571	5159.9
63239	6	72	Female	16.8192	Non-Hispanic Black	0.57	2.16	23364.6	77.3747	59.4286	4781.62
63246	13	156	Male	18.6605	Non-Hispanic Black	5	1.15	9027.1	35.9135	91.1429	6756.94
63250	17	204	Male	19.0933	Non-Hispanic White	2.6	1.68	12345.9	42.6653	66.1429	45518.4
63252	7	84	Male	16.2157	Non-Hispanic Black	3.3	0.92	17745.7	63.6503	31	6133.06
63256	9	108	Male	28.305	Non-Hispanic Black	2.86	0.68	15309.8	55.5329	28.6667	5098.05
63277	18	216	Male	30.6588	Non-Hispanic White	3.15	0.48	10778.9	39.3762	140	35271.6
63280	12	144	Male	18.8444	Other/multiracial	5	1.14	21458.6	93.725	177.429	3951.59
63289	6	72	Male	16.0875	Non-Hispanic White	4.07	0.51	19213.6	64.6234	84.5714	25814.8
63299	17	204	Male	24.485	Mexican American	2.6	0.48	15005.3	52.3346	75.1429	11558.2
63316	10	120	Male	26.767	Non-Hispanic Black	4.25	0.64	18041	72.1445	196.571	4666.72
63321	6	72	Male	17.6518	Non-Hispanic White	5	0.55	24162.6	78.3427	302.286	34561.8
63332	15	180	Female	19.9754	Mexican American	0.87	0.64	16697.9	48.1198	85.4286	9680.34
63336	9	108	Female	16.6186	Other/multiracial	0.91	0.81	17985.7	57.1142	73.1429	4158.31
63342	10	120	Male	20.7755	Other/multiracial	3.98	1.17	18286.9	68.7934	167.571	4396.08
63347	15	180	Female	34.7045	Mexican American	1.3	0.56	14055.6	50.7531	98.1429	13426.4
63350	16	192	Male	30.9766	Non-Hispanic White	5	0.55	15228.2	65.8275	73.2857	54747.8
63355	9	108	Female	17.9456	Mexican American	0.65	1.34	21329	66.3718	330.143	8976.14
63358	6	72	Male	13.309	Non-Hispanic White	0.76	0.56	20806.1	83.3333	63.4286	7599.28
63366	11	132	Female	23.9536	Non-Hispanic Black	0.37	0.72	23192.5	61.9889	118.143	2752.89
63367	10	120	Male	16.75	Non-Hispanic Black	2.17	0.95	16635.4	54.588	100.571	4432.87
63368	6	72	Female	19.3101	Mexican American	2.1	0.56	21610.2	62.7803	129.714	7770.87
63369	10	120	Female	15.1643	Non-Hispanic Black	2.59	0.8	16303.7	40.4188	148.25	4295.16
63370	6	72	Female	21.6921	Other Hispanic	0.22	0.45	23001	72.5249	96.5	7898.34
63375	17	204	Female	27.343	Non-Hispanic White	1.45	0.28	11425	35.0876	79.4286	11370.8
63376	10	120	Male	23.4576	Mexican American	0.54	2.14	19011.8	59.8747	102.714	7021.16
63378	18	216	Female	19.782	Mexican American	1.03	1.26	10969.4	37.8113	18.5714	8843.99
63379	10	120	Male	14.76	Non-Hispanic Black	0.46	1.38	21175.8	64.6831	23.2857	5090.89
63386	7	84	Male	18.8403	Other Hispanic	0.78	1.2	21348.9	85.995	120.5	6871.34
63393	19	228	Female	39.6934	Mexican American	2.24	0.96	19189.6	47.1782	28.7143	10613.3
63403	8	96	Male	25.1128	Non-Hispanic Black	2.22	0.4	15184.4	53.5576	37.1429	5342.47
63406	12	144	Male	19.031	Non-Hispanic Black	0.92	0.89	16531.4	52.3967	128.429	6292.32
63408	8	96	Male	15.9081	Non-Hispanic Black	0.38	3.64	22383.7	72.0311	217.429	7298.27
63411	19	228	Male	21.2418	Non-Hispanic Black	5	0.76	16451.1	52.8749	87.5714	6982.17
63415	18	216	Male	33.3233	Non-Hispanic Black	0.96	0.68	11685.7	37.3055	90.7143	4263.03
63417	6	72	Female	14.9763	Non-Hispanic White	1.88	1.5	22333.8	72.4966	181.833	31861.6
63421	13	156	Male	16.7879	Other/multiracial	0.33	0.82	14460	52.6168	70.8571	4656.17
63424	17	204	Male	26.1374	Mexican American	0.94	0.47	9430.57	40.6701	5.28571	12520.2
63427	9	108	Female	16.8596	Non-Hispanic Black	2.58	1.57	20834.9	67.1402	63.7143	4960.08
63428	13	156	Female	16.5329	Mexican American	1.12	0.39	14648.9	50.1095	100.857	9680.34
63432	7	84	Male	14.9254	Non-Hispanic White	2.74	0.47	22470	67.0078	150.429	24992.1
63435	14	168	Male	40.6511	Non-Hispanic White	0.8	1.6	10561.8	40.7269	35.8571	13461.6
63446	16	192	Male	20.1375	Non-Hispanic Black	1.16	1.59	14413.1	44.4789	175.143	9130.45
63447	9	108	Female	22.5481	Non-Hispanic Black	1.32	0.86	24353.9	83.5961	330.857	4374.29
63452	11	132	Male	30.7126	Non-Hispanic Black	0	0.41	21281.3	58.6722	32.4286	5529.52
63464	7	84	Male	22.3522	Mexican American	1.55	1.21	22599.8	73.0949	73	9140.4
63467	10	120	Female	25.6577	Non-Hispanic Black	0.85	0.91	14490.8	45.7331	8.57143	5551.46
63479	19	228	Female	20.1123	Non-Hispanic Black	0.16	0.55	17738.7	49.3678	161.5	9374.66
63480	9	108	Female	18.414	Mexican American	0.89	0.89	19674.7	64.7108	55.1429	5492.62
63486	11	132	Female	15.6804	Other Hispanic	5	0.36	19923.7	62.041	155.714	8467.97
63487	17	204	Male	24.621	Non-Hispanic Black	3.7	0.7	15918.8	64.7682	23.7143	6468.53
63488	6	72	Female	22.7926	Non-Hispanic Black	3.36	0.59	20500.2	61.215	108.429	4827.41
63490	11	132	Female	18.3501	Non-Hispanic White	1.18	0.33	16036.3	68.0863	37.5714	30257.1
63495	14	168	Female	17.558	Other/multiracial	1.55	0.3	16687.9	52.0885	41.1429	5817.83
63517	10	120	Male	16.5087	Other/multiracial	5	0.74	20649.3	80.7605	152.714	3764.26
63521	15	180	Female	19.6078	Other/multiracial	5	0.53	13123.8	41.6419	52.2857	4581.29
63522	6	72	Male	20.2456	Non-Hispanic Black	0.75	0.4	19272.1	61.4969	83.2857	4493.69
63526	9	108	Female	21.0669	Non-Hispanic White	2.96	0.72	17569.7	53.2191	50	25423.5
63527	11	132	Female	15.9757	Mexican American	0.92	0.43	11323	35.9802	32.7143	6266.28
63539	14	168	Male	26.6193	Mexican American	0.87	0.46	15737.6	56.2937	60.7143	15013
63567	9	108	Female	20.5155	Other/multiracial	2.51	0.37	13811.7	49.1353	105.286	5615.27
63574	6	72	Male	14.1087	Other/multiracial	5	0.54	18149.8	66.5867	70.4286	2925.74
63575	19	228	Male	24.034	Other/multiracial	2.6	1.04	13626.9	42.8602	80.5714	3722.87
63580	9	108	Male	16.1483	Non-Hispanic White	0.67	1.02	20252	84.1883	181.286	12910.7
63581	14	168	Female	20.6951	Other/multiracial	1.91	0.56	14482.6	43.8055	4.71429	2957.34
63585	8	96	Female	22.2782	Non-Hispanic Black	0.76	0.53	20336.1	58.3137	36.7143	4423.37
63598	18	216	Female	22.6958	Other Hispanic	2.96	0.32	12867.3	39.5293	94.2857	8383.19
63600	10	120	Female	24.5336	Non-Hispanic White	3.44	0.57	19871.7	64.4951	95	25470.1
63603	11	132	Male	24.743	Mexican American	1.74	0.94	16992.4	66.0715	44	7065.98
63605	7	84	Male	17.6309	Non-Hispanic Black	0.4	1.13	24535	75.6608	246.286	4742.14
63606	6	72	Male	14.7673	Non-Hispanic White	0.67	1.12	24482.5	95.2893	189.286	12910.7
63610	16	192	Male	24.2633	Non-Hispanic Black	2.17	1.1	13876.6	48.5849	84.5714	5773.03
63616	9	108	Male	22.5928	Other/multiracial	1.08	0.92	20201.2	63.1841	83.8571	3402.79
63624	7	84	Female	18.9527	Mexican American	1.73	0.34	21789.1	57.7451	53.5714	7399.26
63636	17	204	Male	19.9967	Non-Hispanic Black	0.44	0.66	16486.6	47.5159	90.2857	5752.9
63641	12	144	Male	32.0367	Non-Hispanic White	3.44	0.37	13235.8	41.2726	85.1429	40504.1
63643	18	216	Female	32.0193	Non-Hispanic White	2.1	0.62	12331.5	42.7641	47.1429	37564.5
63654	11	132	Male	23.0564	Other Hispanic	1.66	1.35	28641	91.1437	277.143	5014.39
63655	17	204	Female	22.6444	Non-Hispanic White	5	0.25	11642.2	35.2889	226.571	50614.7
63670	8	96	Female	14.4185	Non-Hispanic Black	1.06	1.97	19590.2	60.4629	76.8571	3716.36
63672	9	108	Male	25.4656	Other Hispanic	0.32	3.28	16758.7	52.3279	74	6360.57
63675	12	144	Male	15.2347	Non-Hispanic White	5	0.69	12011.1	47.9925	134.286	51257.5
63682	14	168	Male	20.2752	Non-Hispanic White	3.9	0.44	12301.3	38.0138	56.8571	38774.1
63693	11	132	Female	22.0313	Mexican American	1.91	0.37	15805.5	45.2036	92	8710.67
63702	11	132	Female	22.3857	Non-Hispanic White	5	0.3	16146	59.5768	32.5714	29311.6
63705	8	96	Male	21.9344	Other Hispanic	0.38	3.16	26556.3	84.0953	140.286	5393
63706	13	156	Male	15.6731	Non-Hispanic White	0.81	0.44	17136.2	63.5149	36.1429	14309.1
63726	12	144	Female	26.4114	Other Hispanic	0.4	0.68	19626.2	52.6549	88.8571	11044.9
63728	11	132	Female	17.1415	Mexican American	1.53	0.57	17485.4	44.5818	42.8	8866.81
63730	14	168	Male	21.5755	Non-Hispanic White	5	0.39	11072.6	39.3316	36.5714	35696.4
63740	8	96	Male	15.3664	Non-Hispanic White	1.09	0.92	18113.7	55.8213	72.1429	13799.4
63743	9	108	Female	27.1624	Mexican American	4.05	0.82	17766.5	55.3888	70.7143	8185.62
63748	11	132	Female	18.9619	Other Hispanic	2.26	0.29	18010.2	65.578	105.714	6687.95
63760	16	192	Male	17.1895	Non-Hispanic Black	1.39	0.46	12560.5	41.4522	33	6878.06
63763	17	204	Female	31.4206	Other/multiracial	1.24	1.01	15811.4	56.6608	39.5714	3972.81
63770	11	132	Female	20.8719	Non-Hispanic Black	0.86	0.97	16157.9	46.7116	44	5375.79
63774	8	96	Male	15.7948	Non-Hispanic White	1.17	0.48	17769.8	61.8679	84.2857	33075.9
63776	7	84	Male	15.4757	Mexican American	0.51	0.88	20238.1	70.258	112.429	9595.16
63778	14	168	Female	19.1099	Non-Hispanic Black	0.53	0.66	15740.5	43.4774	82.7143	5501.27
63783	10	120	Female	18.2242	Non-Hispanic Black	3.7	0.59	14536.7	51.0264	20.1429	4584.63
63790	11	132	Male	19.2286	Non-Hispanic Black	0.74	0.91	15142.1	52.2587	107	5832.5
63797	14	168	Male	23.1588	Non-Hispanic White	3.89	0.62	10126.6	39.345	53.2	64049.7
63809	10	120	Female	14.1528	Non-Hispanic White	2.13	0.68	15664.8	48.1801	168.286	27465.7
63815	8	96	Male	15.1275	Non-Hispanic Black	1.13	3.85	20950.1	75.3408	98.5714	4531.17
63822	13	156	Male	18.3747	Non-Hispanic Black	2.19	0.57	13983.5	44.2085	100.429	6878.06
63833	9	108	Male	16.3092	Other Hispanic	0.78	0.9	20077.9	84.7965	89	6871.34
63836	16	192	Male	28.8872	Non-Hispanic Black	0.92	0.63	15054.6	42.6967	180.143	6292.32
63840	10	120	Male	28.9005	Non-Hispanic White	3.04	0.51	19911.4	67.442	112.571	30692.1
63851	9	108	Male	16.7751	Non-Hispanic Black	0.27	3.11	16413	55.5632	232.857	7089.75
63872	18	216	Female	15.8625	Other/multiracial	1.17	0.86	11390.1	34.0336	27.5714	3494.57
63876	9	108	Female	16.7105	Non-Hispanic Black	0.52	0.65	13124.2	43.712	50.2857	3858.68
63878	8	96	Male	20.4608	Non-Hispanic White	1.41	0.92	20299.3	68.3723	138	13214.3
63886	7	84	Female	14.0991	Other/multiracial	5	1.22	17993.5	50.9262	119.571	5808.9
63897	7	84	Female	28.338	Other Hispanic	1.68	0.52	20556.4	51.4877	38	6954.68
63901	12	144	Male	18.2651	Other Hispanic	0.27	0.53	20105.9	71.829	108.571	10437.6
63903	19	228	Male	33.8657	Non-Hispanic Black	3.93	0.45	10199	40.3584	22.7143	7121.14
63906	8	96	Male	18.3858	Non-Hispanic Black	1.03	0.66	16783.4	54.4709	41	5762.54
63913	18	216	Male	27.4324	Other Hispanic	0.25	0.79	14845.6	38.7467	43.4286	7195.86
63914	7	84	Female	14.7721	Mexican American	2.6	1.35	16490.6	52.7887	113.286	8267.69
63934	18	216	Male	34.5543	Other Hispanic	0.51	0.68	12933.4	48.1779	57.2857	15677.7
63935	17	204	Male	19.0127	Non-Hispanic White	0.62	0.47	22341.3	51.0973	218.8	10697.2
63937	15	180	Female	29.3747	Non-Hispanic Black	2.78	0.18	7809.57	31.4912	46	6289.01
63938	12	144	Female	23.017	Non-Hispanic Black	4.97	0.47	14499.4	48.9764	14	6301.2
63940	15	180	Male	22.6776	Other Hispanic	3.13	0.67	9273.9	39.5402	38.5714	8193.1
63952	10	120	Female	21.6651	Non-Hispanic White	5	0.54	14594.3	47.6821	7.71429	32362.4
63969	8	96	Male	16.87	Non-Hispanic Black	0.57	1.44	18876.7	62.8102	130.143	4677.8
63973	15	180	Female	20.3683	Other/multiracial	2.72	0.69	7284.41	31.7579	22.1429	6273.59
63975	6	72	Female	13.9585	Non-Hispanic Black	0.31	1.4	22918.6	69.0919	103.714	4736.18
63978	12	144	Male	18.1305	Other Hispanic	1.49	1.91	20246.6	76.1898	77.7143	7756.02
63979	8	96	Male	19.3492	Non-Hispanic White	5	0.44	20226.6	69.7261	316.857	34561.8
63981	6	72	Female	20.1802	Non-Hispanic White	1.45	0.27	17767.3	50.0367	144.571	21674.7
63994	9	108	Female	38.1798	Non-Hispanic Black	0.21	4.11	17948.2	58.2153	192.714	6525.26
64001	7	84	Male	28.2671	Non-Hispanic Black	0.89	0.85	21198.4	54.5553	237.429	7031.1
64005	12	144	Female	24.0597	Mexican American	0.76	0.26	23051.8	55.3785	34.2857	9756.05
64006	9	108	Female	20.9658	Other/multiracial	0.38	1.48	21496.7	54.1668	121.857	9774.77
64012	16	192	Female	20.5164	Non-Hispanic White	1.13	0.49	13381.9	37.9471	152.571	14982.7
64019	10	120	Female	19.9962	Other Hispanic	2.46	0.3	19179	51.643	173.714	6813.26
64020	17	204	Female	20.9237	Other/multiracial	2.34	0.52	12820.2	42.3515	57.1429	5829.92
64028	11	132	Male	19.5599	Other Hispanic	0.14	0.51	16364	55.7606	67.2857	4931.36
64035	8	96	Male	19.1373	Other Hispanic	0.89	0.43	17871.9	61.7986	1.71429	7653.39
64043	14	168	Male	20.2685	Non-Hispanic Black	2.17	0.85	16511.4	60.4414	96.7143	5773.03
64044	8	96	Female	16.4792	Mexican American	2.82	0.96	19767.5	76.671	57.1429	5959.23
64049	16	192	Female	28.661	Mexican American	0.62	0.35	11781.8	42.1861	36	8203.54
64053	8	96	Male	15.1834	Mexican American	1.15	0.98	21680.7	70.9125	107.857	6673.13
64054	19	228	Female	22.6444	Non-Hispanic Black	0.56	0.86	17816.4	44.4927	118.143	5456.37
64056	18	216	Male	24.7944	Non-Hispanic White	1.26	0.71	16198.1	70.4505	148.143	17757.7
64057	11	132	Female	20.4061	Non-Hispanic White	5	0.43	14301	51.3119	28	19693.8
64062	10	120	Female	31.6898	Non-Hispanic Black	3.36	0.45	16539.7	45.2699	103.143	4827.41
64066	11	132	Female	14.1589	Other Hispanic	0.59	0.8	19465	57.129	117.429	8250.56
64070	7	84	Female	21.8664	Non-Hispanic White	1.55	0.48	19444.2	64.5189	102.714	24193.5
64073	13	156	Male	31.113	Non-Hispanic Black	3.7	1.1	14100	45.6092	21.1429	6468.53
64078	17	204	Male	26.0902	Non-Hispanic Black	4.03	0.67	11007.5	39.1018	146.429	9130.45
64081	11	132	Male	32.5883	Non-Hispanic Black	0.3	0.58	12850.2	46.3139	53	6193.89
64085	13	156	Female	18.0774	Other/multiracial	5	0.66	18231.9	55.3504	27.8571	5278.59
64088	9	108	Female	18.5711	Non-Hispanic White	0.6	0.62	18473	55.8043	117.286	12321
64090	18	216	Male	55.2143	Non-Hispanic Black	3.47	0.95	12710.1	36.6536	54.8571	5628.47
64097	6	72	Female	16.323	Non-Hispanic Black	0.33	0.47	13147.7	45.5742	11.8571	4920.58
64103	12	144	Female	19.1346	Other/multiracial	2.42	0.33	15776.6	50.7011	116.429	4846.78
64105	8	96	Female	24.3758	Mexican American	4.03	0.48	18969.9	62.3564	82.7143	7630.49
64110	6	72	Female	15.6325	Non-Hispanic Black	0.93	0.72	14949	53.8758	49.7143	3888.26
64114	9	108	Male	15.589	Other/multiracial	0.74	0.62	16936.4	60.5202	46	3044.08
64115	8	96	Male	15.7874	Non-Hispanic Black	4.9	0.85	22896.7	75.7977	114.857	3860.65
64117	16	192	Female	24.0736	Non-Hispanic White	4.47	0.38	16554.5	46.693	123.571	32153.9
64119	6	72	Female	16.5245	Non-Hispanic White	5	0.71	22036.7	71.4401	88.8571	24193.5
64124	6	72	Male	16.1247	Non-Hispanic Black	1.8	1.34	23623.5	84.018	95.7143	4891.44
64129	7	84	Female	15.3846	Non-Hispanic Black	0.53	3.52	20695.4	56.8455	26.5714	4085.47
64136	9	108	Male	18.298	Mexican American	3.37	1.35	20899.4	75.076	70.5714	6308.18
64140	16	192	Female	19.2748	Non-Hispanic Black	1.07	0.99	12899.9	42.1542	92.7143	6467.87
64152	14	168	Male	17.9407	Non-Hispanic Black	1.13	1.06	8008.24	44.4936	66.5714	8210.62
64153	11	132	Female	28.1097	Non-Hispanic Black	1.53	0.58	15347.9	41.5309	45.7143	4239.52
64155	11	132	Male	19.0589	Non-Hispanic Black	0.03	0.53	21145.5	65.0216	107.857	5840.83
64156	8	96	Female	20.2393	Other/multiracial	5	0.62	18792.6	58.8899	6.28571	2758.3
64160	13	156	Male	21.7109	Other/multiracial	1.56	1.24	14354.7	47.5	59	5968.02
64166	7	84	Male	23.5281	Other Hispanic	0.63	0.64	18074.5	59.7752	106.857	5338.41
64169	17	204	Male	35.9924	Non-Hispanic White	0.74	2.22	14138.9	44.1916	56.4286	14877
64174	18	216	Female	26.2031	Other Hispanic	2.96	0.18	12647.6	42.7593	104.143	8383.19
64178	7	84	Male	14.5348	Other/multiracial	5	1.07	20301.6	75.2403	148.143	3582.49
64183	18	216	Female	28.4968	Mexican American	1.48	0.31	16793.2	64.0987	110.429	13923.8
64202	10	120	Male	22.1401	Non-Hispanic Black	0.92	2.04	22342.6	57.8176	166	4741.71
64208	15	180	Male	22.3289	Mexican American	1.63	0.48	13350.8	42.7721	56.1429	7207.8
64214	18	216	Male	18.6667	Mexican American	1.3	1.27	13960.3	44.3619	183	12299.6
64221	19	228	Male	25.7619	Mexican American	0.77	0.18	9703.07	38.0099	155.857	10474.9
64225	8	96	Male	15.3764	Non-Hispanic White	4.63	0.4	17896.5	67.2842	94.1429	26009
64237	16	192	Female	21.2508	Non-Hispanic White	0.5	0.32	15628.3	57.7358	90.4	19450.3
64240	19	228	Male	26.5747	Mexican American	2.94	0.41	18447.6	49.846	187.286	11573.3
64242	16	192	Female	22.5066	Non-Hispanic White	5	0.46	16290.2	53.4933	116.571	42040.4
64243	7	84	Female	14.8848	Non-Hispanic White	5	0.66	22927.7	68.6971	133.714	25879.4
64253	13	156	Male	17.7348	Other/multiracial	4.47	0.4	13633.8	56.0704	91.2857	2879.38
64258	13	156	Female	19.1281	Other/multiracial	2.82	0.51	14136.5	50.0854	86.8571	6738.24
64260	17	204	Female	24.1795	Non-Hispanic Black	1.02	0.76	11224.1	40.1668	63.4286	5733.15
64264	14	168	Male	19.3886	Non-Hispanic Black	0.96	0.77	16557.5	52.4182	188	4263.03
64267	10	120	Female	16.9371	Non-Hispanic Black	0.58	1.61	18011.7	61.0421	73.7143	3762.25
64268	11	132	Female	37.3448	Non-Hispanic Black	0.38	1.66	16941.6	47.0406	191.25	6717.18
64278	18	216	Female	24.5546	Other Hispanic	1.19	0.25	8254.02	38.7407	22.5714	7275.55
64285	7	84	Male	23.9936	Mexican American	1.5	0.62	15057.5	42.4925	107.429	8704.14
64316	12	144	Female	23.2971	Non-Hispanic Black	1.16	1.24	18715	56.0711	73.8571	9374.66
64317	18	216	Female	19.4793	Non-Hispanic White	0.64	0.3	16965.7	47.808	50.5714	17113.4
64318	14	168	Female	19.5308	Non-Hispanic Black	1.79	0.34	11699.9	44.7267	51	7324.31
64320	14	168	Male	37.3513	Non-Hispanic Black	0.64	1.18	16387.8	52.5375	129.429	9206.61
64321	12	144	Male	25.5245	Non-Hispanic White	5	0.49	15319.8	72.8574	91.5714	46613.1
64322	8	96	Male	18.107	Non-Hispanic White	2.42	0.34	25330.3	75.0633	89.5714	21262.4
64327	9	108	Male	19.3403	Non-Hispanic White	0.93	0.61	18616.1	60.3765	230	15877.5
64331	16	192	Male	25.6005	Non-Hispanic White	1.6	0.33	15614.5	53.5343	80.1429	29381.3
64334	6	72	Male	15.099	Other Hispanic	2.46	0.47	25260.9	82.2088	120.286	5829.5
64348	13	156	Female	20.5953	Non-Hispanic White	1.85	0.84	16650	53.2994	31.4286	53939.7
64350	12	144	Male	16.7744	Non-Hispanic Black	1.55	0.74	17311.5	72.8624	52.7143	6058.08
64361	16	192	Female	18.61	Other/multiracial	5	0.53	14137.5	41.7223	102	4331.2
64372	19	228	Female	22.8529	Non-Hispanic Black	1.78	0.53	16643.8	47.1794	141.286	6539.16
64373	6	72	Female	15.5382	Non-Hispanic White	1.17	0.86	19528.4	56.5027	122.333	22191.3
64375	14	168	Female	19.3612	Other Hispanic	0.8	0.46	13465	46.1125	70.8571	7598.68
64386	9	108	Female	21.7406	Mexican American	2.1	0.8	18612.2	56.6451	111.857	8411.62
64389	10	120	Male	17.9891	Mexican American	2.82	0.44	18036.4	76.5699	65.4286	5098.79
64392	10	120	Male	23.6515	Non-Hispanic White	0.89	0.58	22057.3	61.872	298.714	24157.4
64395	6	72	Male	14.3149	Non-Hispanic White	5	0.4	21814.2	73.1431	129	29911.5
64406	18	216	Male	20.7702	Other/multiracial	1.3	1.19	8754.88	31.2921	60.1429	4022.65
64409	7	84	Male	14.7471	Non-Hispanic Black	1.76	1.04	20467.4	62.7719	65.1429	3971.84
64416	6	72	Male	14.2128	Other/multiracial	1.48	1.13	14889.3	59.4735	80.7143	5761.16
64422	16	192	Male	21.5102	Other Hispanic	0.22	0.61	14223.8	50.7705	63.5714	8437.01
64423	12	144	Female	23.2288	Non-Hispanic Black	0.38	0.68	24303.4	60.1099	104.286	6445.06
64425	7	84	Female	15.0384	Other/multiracial	2.24	0.6	23225.1	88.6747	124	4317.57
64434	7	84	Female	16.1811	Non-Hispanic White	0.82	0.91	18802.8	59.6832	127.833	27895.3
64435	16	192	Male	17.807	Other/multiracial	2.24	1.2	10853.7	36.2069	10.8571	4859.54
64449	18	216	Female	20.66	Other/multiracial	3.62	0.84	11899.7	36.8113	123.143	5292.09
64460	10	120	Male	17.1566	Non-Hispanic White	0.87	0.65	14807.6	51.6595	74.1429	24045.8
64468	12	144	Female	22.0255	Other/multiracial	4.2	1.02	12611.3	40.1949	58.4286	4311.08
64478	10	120	Male	28.8376	Non-Hispanic Black	1.36	0.48	15625.4	44.4323	35.2857	4334.33
64479	17	204	Female	23.8645	Mexican American	0.27	0.51	13731.1	42.146	19.5714	10260.1
64481	19	228	Female	22.4569	Non-Hispanic White	0.32	0.29	16940.1	48.0405	153.571	18650.8
64487	7	84	Male	16.2221	Non-Hispanic White	0.81	0.78	21768.2	77.1039	81	9852.22
64493	17	204	Male	25.838	Non-Hispanic Black	4.9	0.56	12451.6	37.2341	49.1667	6756.94
64506	9	108	Male	26.5872	Non-Hispanic White	1.16	2.3	14597.6	48.6505	85.1429	11343.5
64508	14	168	Male	20.4679	Non-Hispanic Black	1.8	2.04	15505	54.1031	96.8571	5030
64510	10	120	Female	15.7758	Mexican American	1.11	0.49	13982	53.9066	52.5714	6697.8
64512	7	84	Male	19.4042	Non-Hispanic Black	3.8	1.34	20025	71.696	68.8333	3971.84
64521	15	180	Male	40.0335	Non-Hispanic Black	1.18	0.51	13353	45.4538	51.8571	5628.47
64523	8	96	Female	32.843	Non-Hispanic Black	0.21	0.42	15903	50.1103	61.7143	5813.54
64535	7	84	Female	19.674	Non-Hispanic Black	1.11	0.33	20346.8	63.1738	372.857	3494.71
64538	11	132	Female	23.367	Mexican American	1	0.43	19208.6	62.1649	45.2857	8866.81
64545	15	180	Male	23.6795	Other Hispanic	2	1.22	12668.7	41.8214	104.857	9349.75
64551	10	120	Female	28.3333	Other Hispanic	3.36	0.59	16528.7	45.8413	115	7252.27
64566	7	84	Male	14.293	Non-Hispanic Black	0.53	1.04	17009.4	60.2048	41.2857	4380.95
64573	7	84	Male	28.8921	Non-Hispanic Black	0.88	0.73	15527.5	52.8727	11	4725.97
64574	17	204	Male	18.0447	Non-Hispanic Black	1.12	0.29	12548	37.2578	108.167	6031.98
64587	19	228	Male	22.3825	Non-Hispanic Black	0.18	0.44	18055	60.0538	55	8779.2
64596	12	144	Female	23.9361	Mexican American	0.54	0.32	11639.8	41.2845	20.4286	10596.4
64597	16	192	Female	27.0614	Non-Hispanic White	0.38	0.68	14675.8	52.1148	17.5714	11967.4
64612	11	132	Female	23.5588	Non-Hispanic Black	0.46	0.75	26809.5	77.8236	49	4685.56
64614	7	84	Male	19.0611	Non-Hispanic White	2.81	0.6	8214.59	36.662	21.7143	43735.8
64615	14	168	Female	22.4804	Non-Hispanic White	0.38	0.3	13970.6	47.1618	29.5714	11967.4
64619	16	192	Male	27.9421	Non-Hispanic Black	3.25	0.61	13995.3	40.4918	115.286	7347.2
64629	14	168	Male	19.8288	Non-Hispanic White	2.38	0.46	10700.5	39.5903	71.4286	63259
64650	10	120	Female	20.3592	Non-Hispanic White	1.08	1.23	21381.1	67.167	150.429	11879.7
64652	10	120	Female	16.7419	Other/multiracial	0.73	0.49	13581.9	47.5639	30.1429	4294.61
64662	10	120	Male	14.4983	Non-Hispanic White	1.85	1.88	21932.2	83.1564	95.8571	34138.4
64671	13	156	Female	18.2362	Non-Hispanic White	2.33	0.45	22300.5	59.7104	138.857	60042.4
64685	12	144	Male	27.7255	Other Hispanic	1.48	0.33	16155.9	45.0472	95.8571	7558.41
64690	11	132	Female	18.0444	Non-Hispanic Black	0.38	0.9	21841.3	62.8125	95.5714	4295.16
64698	13	156	Male	20.3603	Non-Hispanic White	1.21	1.02	19907	78.5463	100.286	12578.9
64699	16	192	Male	28.9983	Non-Hispanic Black	2.81	1.32	16661.7	47.7561	274.429	10692.5
64707	10	120	Male	22.0698	Mexican American	0.67	0.51	21210.4	87.449	140.714	8860.11
64708	11	132	Female	16.5115	Mexican American	1.35	0.35	20755.3	58.1567	191.143	7821.97
64712	6	72	Male	17.0067	Mexican American	0.89	0.64	20297.7	56.227	113.833	7413.69
64714	17	204	Female	29.6902	Non-Hispanic Black	0.76	0.71	14048.1	38.3323	94.4286	6811.28
64718	18	216	Male	21.907	Non-Hispanic Black	0.45	0.48	10773.7	49.0497	48.7143	7478.32
64723	6	72	Female	17.3929	Non-Hispanic Black	0	0.62	18977.2	63.7832	77.1429	4233.3
64730	9	108	Male	25.0043	Other Hispanic	0.19	0.68	14809.4	44.1265	91.8571	5163.67
64732	17	204	Male	19.4193	Non-Hispanic Black	1.7	2.17	18715.7	50.6683	111.714	8190.22
64737	19	228	Male	22.9639	Non-Hispanic Black	0.73	0.55	18343.5	60.2163	168	8779.2
64738	15	180	Male	23.1108	Non-Hispanic White	5	0.78	15252.1	43.0749	187.571	35259.9
64743	10	120	Male	15.1475	Non-Hispanic Black	2.07	0.44	16008.5	61.9461	83.8333	4199.4
64762	17	204	Male	21.6986	Non-Hispanic Black	3.89	0.42	14745.1	40.0614	191.429	9130.45
64767	7	84	Female	24.5583	Other Hispanic	0.78	0.78	19380.1	59.5975	59.3333	8258.4
64770	11	132	Male	19.1161	Other/multiracial	3.25	0.9	22450.6	68.1565	224.143	3172.62
64773	16	192	Female	20.7378	Mexican American	5	0.26	11452.3	45.1376	67	10214.3
64781	15	180	Male	27.0385	Other Hispanic	1.29	0.45	11013.8	35.2576	26.4	10081.6
64787	10	120	Male	19.2724	Other Hispanic	0.06	1.1	22068.6	61.8764	153	5163.67
64793	14	168	Female	21.0754	Other Hispanic	4.19	0.42	15937.2	51.2214	144.714	12555.9
64798	6	72	Female	15.9696	Non-Hispanic White	1.35	0.96	24405.3	91.6616	255.857	33239.4
64804	9	108	Female	18.343	Non-Hispanic White	2.67	0.45	18082.5	54.4247	99.2857	37432.8
64811	16	192	Female	26.3146	Other/multiracial	2.39	0.18	14960.1	59.1619	52.4286	4711.01
64812	17	204	Female	29.137	Non-Hispanic Black	1.43	0.35	10803	38.7895	32.7143	8421.81
64815	11	132	Female	24.1248	Mexican American	0.61	0.26	18839.1	58.0155	148.143	8014.16
64820	7	84	Male	20.4994	Mexican American	1.65	0.54	17267.8	60.7048	49.2857	10629.6
64827	8	96	Female	14.8856	Non-Hispanic Black	0.65	0.79	13890.8	47.6829	139.2	5876.98
64829	11	132	Female	20.9894	Other Hispanic	5	0.57	23167.1	59.7752	250.429	6770.7
64830	15	180	Male	22.6814	Mexican American	0.42	0.61	19466.3	58.6225	99.4286	7678.67
64837	11	132	Female	18.2086	Other/multiracial	0.74	0.76	19553.5	53.1748	64.4286	2982.71
64838	18	216	Female	19.8333	Non-Hispanic Black	0.43	0.66	11030.3	38.078	38.2857	5426.58
64840	10	120	Male	16.297	Non-Hispanic Black	0.86	0.88	15011.6	56.9772	75.5714	4334.33
64841	8	96	Male	29.4897	Mexican American	0.77	0.35	14711	46.6472	17.5714	6410.88
64847	11	132	Female	19.8271	Non-Hispanic Black	2.46	0.8	17065.9	60.5654	107.714	6110.41
64850	19	228	Male	18.1322	Non-Hispanic White	3.4	0.43	16882.4	45.6294	29.8571	49310.9
64864	12	144	Male	16.7766	Non-Hispanic Black	0.54	2.82	17388.5	67.829	142.571	9206.61
64878	12	144	Male	19.7413	Non-Hispanic White	1.73	0.88	19548.7	50.9491	95.5714	9472.82
64879	8	96	Female	16.6396	Non-Hispanic Black	1.61	0.55	17570.7	55.9708	49.5714	4699.24
64887	13	156	Male	19.4618	Non-Hispanic White	1.66	2.11	20505.5	75.2526	126.714	17248.5
64894	6	72	Female	15.1379	Other Hispanic	3.06	1.25	21391.3	60.689	136.143	8467.97
64899	13	156	Female	18.641	Other/multiracial	2.43	0.95	13079.9	48.4707	31.2857	4626.09
64901	18	216	Female	24.7556	Non-Hispanic Black	0.67	0.39	15502.5	60.003	52.4286	5167.98
64910	15	180	Female	19.2319	Non-Hispanic White	3.06	0.38	15495.3	43.6377	147	37577.6
64911	15	180	Female	21.5075	Other/multiracial	5	0.36	13462.2	40.3041	63.4286	3056.87
64912	9	108	Female	16.9594	Non-Hispanic Black	0	0.9	25260.7	71.2178	112.143	4199.19
64920	8	96	Female	21.1238	Non-Hispanic Black	0.92	1.63	20053.8	49.5291	144.143	4364.17
64921	16	192	Female	22.1703	Non-Hispanic Black	0.92	0.53	14069.6	43.2042	115.714	6460.62
64922	9	108	Male	16.0621	Other/multiracial	5	0.71	17952.4	70.4234	86	4435.44
64924	10	120	Female	24.6034	Other/multiracial	1.88	1.09	16734.3	58.4246	134.167	6471.29
64926	14	168	Male	36.7627	Non-Hispanic Black	1.06	1.02	18416.1	62.4107	208.429	6689.59
64929	19	228	Male	39.3278	Non-Hispanic Black	0.25	0.66	14732.4	46.111	35.8571	5675.65
64932	6	72	Male	15.6899	Non-Hispanic White	4.93	0.26	17812.7	66.1235	164	45245.3
64934	16	192	Female	18.8662	Other/multiracial	1.81	0.49	11468.7	38.7889	43.7143	3005.24
64939	19	228	Male	26.3441	Non-Hispanic Black	0.04	0.97	16900.6	44.6181	82.7143	8779.2
64952	8	96	Female	17.32	Non-Hispanic Black	1.76	1.58	20483.3	63.7895	63.1429	3655.6
64958	8	96	Female	15.9799	Mexican American	1.42	0.46	16797	54.3302	3.57143	8399.88
64960	6	72	Female	16.9131	Non-Hispanic White	1.07	0.59	20789.3	89.2859	108.429	6853.28
64969	18	216	Male	32.7634	Non-Hispanic White	0.87	0.29	12988.5	43.792	78.5714	12458.9
64970	12	144	Male	17.8512	Other Hispanic	1.94	1.37	16653.2	63.8612	82.2857	7731.85
64982	16	192	Male	23.2877	Non-Hispanic White	2.83	0.46	18510.8	51.7215	203.429	33314.9
64991	10	120	Female	19.2257	Other/multiracial	3.23	0.68	15941.7	45.1087	100.571	3309.41
64997	15	180	Female	24.0371	Other Hispanic	0.3	0.55	14444.9	43.5269	98.2857	7824.9
65001	13	156	Female	15.5113	Other/multiracial	5	0.32	17688.2	51.7476	146.429	4558.45
65003	9	108	Male	22.9693	Non-Hispanic White	1	0.6	18730.9	50.0595	79.1429	9359.73
65010	6	72	Male	16.2112	Non-Hispanic Black	3.87	0.9	26076.2	78.5773	44.4286	5483.79
65013	7	84	Female	14.2764	Other Hispanic	0.66	0.88	17447.2	55.7736	101.429	5147.25
65016	11	132	Male	15.22	Non-Hispanic White	0.81	0.4	19565.7	63.0925	21.4286	11757.9
65019	9	108	Female	13.4367	Non-Hispanic Black	4.2	0.65	18092.4	57.4301	52.2857	5634.64
65023	13	156	Female	20.5159	Non-Hispanic Black	0.86	0.54	15970.7	56.479	34.1429	5779.01
65024	9	108	Male	29.8553	Other Hispanic	0.93	0.97	20195.2	60.6196	49	8550.11
65031	16	192	Male	21.9976	Other Hispanic	0	2	12058.3	42.0594	121.571	11545.2
65034	16	192	Female	22.4189	Non-Hispanic Black	1.05	0.68	16527.3	38.5808	73.8	6089
65039	6	72	Female	18.7005	Other/multiracial	3.33	0.92	18768.9	73.5707	230.857	4307.45
65041	11	132	Female	19.1834	Other/multiracial	3.69	0.65	18122.5	55.3185	115.286	4346.01
65043	7	84	Female	17.422	Mexican American	3.15	0.39	24822	87.7859	107	8126.31
65044	15	180	Female	21.3577	Other/multiracial	5	0.83	11800.8	45.7966	27.4286	5267.24
65081	8	96	Male	29.9931	Other Hispanic	1.25	0.18	20586.9	60.0333	81.2857	6438.03
65082	14	168	Female	31.4662	Mexican American	1.42	0.84	19240.5	54.3095	11.4286	10891.1
65092	8	96	Male	18.7859	Other Hispanic	0.89	0.79	20577.5	67.9275	201.429	4523.49
65107	14	168	Male	23.4683	Mexican American	0.67	0.9	17896.5	51.6878	114.143	10863.7
65108	8	96	Female	22.3568	Non-Hispanic White	2.15	0.63	19450.8	63.4152	77.5714	28623.2
65111	14	168	Male	22.605	Non-Hispanic White	1.45	0.38	12261.6	40.964	138.714	9368.59
65115	19	228	Female	23.7258	Non-Hispanic Black	0.23	0.25	14985.8	45.5119	95.4286	9374.66
65117	16	192	Male	24.7531	Non-Hispanic Black	4.58	0.57	13350	37.9691	27	6058.08
65120	8	96	Male	16.3628	Other Hispanic	0.4	0.91	17795.6	64.9629	91.5714	7288.52
65123	13	156	Female	20.0169	Non-Hispanic Black	1.74	0.46	11246.4	37.0456	66.5714	9573.5
65136	7	84	Male	15.3599	Non-Hispanic Black	0.54	0.96	17933.9	71.0098	190.143	5145.89
65140	11	132	Female	15.4906	Other/multiracial	3.47	1.08	15877.4	54.86	127.857	3324.85
65148	12	144	Female	30.9746	Mexican American	0.89	0.87	16249.2	50.2304	33	9533.76
65160	17	204	Female	29.1802	Non-Hispanic Black	1.08	0.78	18223.6	47.991	142.286	6390.96
65168	16	192	Male	19.8485	Other Hispanic	1.94	0.83	20103.4	60.1522	120.714	7731.85
65171	13	156	Female	16.2299	Non-Hispanic White	5	0.49	19422.1	63.136	178.429	54157.4
65180	14	168	Female	36.4726	Non-Hispanic Black	0.58	0.97	16437.9	44.6753	128.286	5450.19
65185	6	72	Male	26.1026	Other/multiracial	2.46	0.65	20950.1	68.4447	98.4286	4808.03
65187	11	132	Male	19.9418	Non-Hispanic Black	0.92	0.55	19586.4	51.1539	99.8571	4785.77
65203	7	84	Female	13.2268	Non-Hispanic White	5	1.12	18343.9	65.3434	80.3333	37701.8
65204	15	180	Male	22.604	Non-Hispanic Black	0.92	1.12	20561.4	53.8222	177.857	6157.49
65207	11	132	Female	23.3452	Other Hispanic	3.06	0.51	15682.7	45.0553	145.429	8467.97
65212	14	168	Male	24.3555	Other/multiracial	3.24	0.84	10361.2	39.8456	19.2857	3878.35
65222	7	84	Female	14.8763	Mexican American	5	0.64	20580.1	69.9161	126.429	6842.79
65238	19	228	Male	25.9378	Mexican American	0.46	1.08	21504.2	53.9343	319.857	14934.7
65247	8	96	Female	15.5144	Non-Hispanic Black	1.36	0.44	18868	65.5805	40	5300.33
65257	13	156	Male	31.5685	Non-Hispanic White	1.52	1.03	16331.8	42.4819	38.2857	17672.3
65258	16	192	Female	20.5632	Mexican American	2.16	0.39	18395.3	45.8435	105.143	11234.5
65263	13	156	Female	22.9605	Other Hispanic	2.44	0.52	18793.6	54.9224	102	10617.7
65278	13	156	Female	19.2938	Mexican American	1.34	0.66	15347.6	55.4434	143.429	10075.5
65279	6	72	Female	21.975	Other/multiracial	0.45	0.93	22689.7	73.8231	174.143	9966.2
65281	8	96	Female	20.1434	Non-Hispanic White	0.61	0.95	24521.9	82.9957	263.286	14525.3
65284	6	72	Female	16.2992	Other/multiracial	4.32	0.57	17178	60.1866	113.714	3108.65
65294	15	180	Female	22.0969	Non-Hispanic Black	0.25	0.39	14973.2	51.2767	10.1429	5827.45
65295	17	204	Female	18.2216	Mexican American	1.42	0.28	10188.8	38.0395	4.14286	9524.5
65302	11	132	Male	21.0183	Non-Hispanic White	1.28	0.49	12931.3	45.3054	180.571	11561.7
65303	19	228	Female	17.5662	Other/multiracial	0.69	0.65	9761.78	35.0618	39.1429	3940.99
65305	16	192	Female	18.0816	Other/multiracial	4.59	0.18	12603.7	36.0036	84.6	3226.47
65311	7	84	Female	16.1633	Mexican American	2.17	0.37	14896.8	47.7001	28	8258.4
65314	16	192	Female	17.3944	Non-Hispanic Black	0.99	0.56	11340.5	34.5651	30.7143	6353.75
65321	7	84	Male	26.3916	Other Hispanic	1.12	0.52	21949.3	72.0596	79.5714	7586.54
65332	7	84	Male	26.231	Mexican American	0.47	1.77	12921.7	47.6966	66.8571	7605.66
65350	6	72	Male	14.9799	Non-Hispanic Black	1.36	0.4	19806.4	63.8753	41.4286	5758.84
65356	8	96	Male	29.7301	Non-Hispanic White	0.74	1.66	17468.2	60.3663	33.2857	13040.1
65357	7	84	Female	14.4338	Non-Hispanic Black	0.74	0.77	22396.7	69.1847	67.1429	4411.11
65359	14	168	Male	17.5763	Other Hispanic	4.52	1.28	13137.8	43.6092	120.714	12810.1
65361	11	132	Male	15.0051	Non-Hispanic Black	5	0.76	21706.9	78.3133	55.4286	4553.45
65362	11	132	Female	18.7906	Other Hispanic	0.22	0.4	17505.6	60.5394	93.1429	7898.34
65364	8	96	Female	21.9345	Mexican American	1.15	0.43	20022.7	53.3754	81.2857	5147.25
65367	10	120	Male	19.9454	Other Hispanic	0.43	1.31	14020.7	47.1182	21.1429	8550.11
65371	10	120	Male	16.7762	Non-Hispanic Black	0.65	1	16558.9	60.4393	153.5	6385.38
65377	19	228	Male	28.4835	Non-Hispanic Black	1.29	0.42	12015.1	40.1937	142.143	6885.1
65379	12	144	Female	29.3251	Non-Hispanic White	0.6	0.39	16756.1	46.7613	88.8571	20180.2
65380	17	204	Female	23.4932	Other/multiracial	0.32	0.56	13929.8	60.5536	100.571	4997.99
65385	12	144	Female	18.1413	Other/multiracial	2.29	0.75	14200.3	40.7687	74.1429	6207.18
65386	6	72	Male	20.0296	Mexican American	2.24	0.37	22741	63.2102	53.5714	10102.2
65405	17	204	Male	25.5605	Mexican American	1.57	0.59	9563.1	34.3613	61.5714	9520.07
65411	16	192	Female	20.2289	Other/multiracial	2.3	0.57	13475.8	44.7343	51	4307.59
65414	6	72	Female	15.8521	Other/multiracial	5	0.74	18640.6	65.6306	107.571	4346.01
65418	7	84	Female	22.4239	Non-Hispanic Black	1.11	0.56	22493.2	70.8755	112	3888.26
65419	19	228	Male	24.8447	Non-Hispanic White	1.1	0.61	16306	52.217	182.286	16626.7
65422	7	84	Male	14.6798	Non-Hispanic Black	0.56	1.01	19498.8	65.5812	94	5139.9
65439	15	180	Female	28.4889	Other Hispanic	2.96	0.18	10015.5	38.1275	98.7143	8383.19
65452	16	192	Female	20.1562	Non-Hispanic Black	0.58	0.78	17213.5	55.5509	83.1429	5450.19
65455	14	168	Female	27.8642	Non-Hispanic White	1.52	0.52	16084.8	50.0238	96.2857	54042.8
65456	12	144	Female	27.2021	Mexican American	0.89	0.64	14582.9	47.9117	4.14286	8970.47
65463	6	72	Female	13.6873	Non-Hispanic Black	1.55	1.18	22341.3	70.6999	37.2857	4293.72
65465	7	84	Female	15.0287	Other/multiracial	1.89	0.59	21341.1	67.0058	99.4286	5877.99
65466	7	84	Male	26.2369	Non-Hispanic Black	2.75	0.77	14823.5	53.7954	46.4286	6155.22
65468	7	84	Male	16.6902	Non-Hispanic Black	0.65	0.73	23703.4	67.6209	140.429	4404.05
65480	10	120	Male	19.1875	Non-Hispanic Black	1.85	0.62	21534	79.3169	103.286	4566.82
65489	18	216	Male	29.3334	Non-Hispanic Black	0.41	1.84	12353.5	44.686	78.2857	5521.28
65504	7	84	Male	15.5992	Mexican American	1.33	0.65	23572	61.714	73.1429	7100.23
65507	13	156	Female	17.0028	Other Hispanic	0.63	0.63	13942.7	42.8418	58.7143	8089.7
65509	10	120	Female	14.2587	Non-Hispanic Black	1.39	0.62	16772	45.2098	35	4874.89
65511	7	84	Male	17.3	Mexican American	1.53	1.29	22512.9	73.17	102.714	7452.95
65515	14	168	Female	41.7289	Non-Hispanic Black	0.26	0.45	12380.8	39.4951	32.5714	8717.45
65521	17	204	Male	25.0942	Non-Hispanic White	0.38	1.28	11775.5	38.9904	200.571	13190.6
65523	11	132	Female	20.46	Non-Hispanic Black	1.8	0.49	16209.1	46.8284	63.2857	4501.98
65527	11	132	Male	16.0439	Non-Hispanic Black	1.53	0.78	15638.1	48.6626	54.5714	4606.27
65531	11	132	Male	23.101	Mexican American	4.47	0.18	20856.1	72.3263	147	5881.94
65538	9	108	Female	19.2674	Non-Hispanic White	4.42	0.66	18241.8	56.5463	128.286	23642.8
65540	9	108	Male	18.7896	Non-Hispanic White	2.6	0.18	16681.3	61.4353	65.1429	39297
65541	9	108	Female	20.8649	Non-Hispanic Black	1.72	1.94	21352.8	62.5096	167.429	6222.34
65544	19	228	Female	19.6304	Non-Hispanic Black	0.09	0.83	16811.2	40.0664	97.8571	9604.33
65551	8	96	Female	18.7122	Non-Hispanic White	2.63	0.52	19001.5	53.7192	122.286	31965.8
65552	13	156	Female	15.6456	Non-Hispanic White	0.74	0.53	16946.6	44.6729	51.4286	19261.2
65559	8	96	Male	24.1093	Other Hispanic	0.38	1.43	20385.2	69.9631	107	5393
65569	16	192	Female	27.0807	Other Hispanic	0.84	0.36	17080.3	56.7712	135.571	10546.5
65570	16	192	Male	24.1125	Non-Hispanic White	1.36	0.18	6440.47	33.0989	15.8571	18137.9
65580	19	228	Female	25.448	Other Hispanic	2.49	0.4	17152.5	45.6534	61.2857	9510.59
65582	7	84	Female	13.916	Other/multiracial	5	0.18	19812.6	62.5091	107.857	2926.83
65584	11	132	Male	24.7005	Non-Hispanic Black	2.18	0.87	19263.4	67.0513	58.2857	4493.69
65597	19	228	Female	18.2007	Non-Hispanic Black	0.46	0.56	13267	42.5399	170.143	9374.66
65601	15	180	Male	14.7753	Non-Hispanic Black	1.79	0.47	9518.01	40.939	47.5714	7133.52
65614	10	120	Female	18.4812	Mexican American	0	0.7	21552	76.8511	116.857	8012.94
65624	11	132	Female	26.1081	Non-Hispanic Black	1.72	0.55	17279.8	45.0829	119.857	6222.34
65626	11	132	Male	19.8954	Non-Hispanic Black	0.41	0.65	16675.8	52.6739	77.1429	4199.4
65644	19	228	Female	30.4844	Non-Hispanic Black	0.23	0.66	9432.56	35.4903	122	9452.85
65651	6	72	Male	13.9767	Other/multiracial	5	0.45	23323.9	67.6649	120.286	4273.32
65657	15	180	Male	26.8272	Mexican American	2.25	0.7	13053.4	47.7987	80.7143	14476.7
65667	8	96	Male	18.4393	Non-Hispanic Black	1.32	0.76	18100.5	68.2389	43.6	5267.45
65668	8	96	Female	17.0928	Other/multiracial	5	0.44	15852.1	56.9059	82.4286	6050.57
65686	9	108	Female	19.2455	Non-Hispanic Black	1.22	0.71	21930.2	70.7889	138.286	5202.1
65689	19	228	Male	37.0962	Non-Hispanic Black	1.57	1.02	12670.9	44.411	35.4286	7347.2
65690	16	192	Male	18.398	Non-Hispanic White	1.28	0.7	15831.9	40.8775	397.714	53612.4
65692	14	168	Male	21.004	Non-Hispanic White	1.3	0.99	11806.5	41.4769	112.143	13236
65693	7	84	Male	23.489	Non-Hispanic White	5	0.43	21093.8	67.616	67.8571	34932.4
65696	8	96	Female	21.0625	Non-Hispanic Black	0.78	0.34	20540.9	63.5402	70.4286	3766.51
65697	16	192	Male	37.1701	Non-Hispanic White	1.21	0.42	10872	36.0712	60.1429	13920
65698	8	96	Male	21.0819	Non-Hispanic Black	2.1	1.64	26678.1	87.1247	24.1429	5893.62
65701	17	204	Female	19.8831	Non-Hispanic Black	1.81	0.33	13216.9	40.5481	32.1429	5779.01
65704	7	84	Female	15.3941	Non-Hispanic White	3.9	0.79	20306.2	73.6059	181.571	41115.3
65706	11	132	Female	16.2977	Non-Hispanic White	0.45	1.17	20913.1	61.8082	85	12049
65709	17	204	Female	21.511	Non-Hispanic White	3.8	0.18	20338.9	49.9192	310.714	50614.7
65715	12	144	Male	20.4407	Other/multiracial	5	0.53	14075.4	50.1417	87.5714	31387.9
65721	6	72	Female	19.0048	Mexican American	1.42	0.96	18888.6	64.1235	50.4286	7345.9
65725	8	96	Female	20.6739	Non-Hispanic White	5	1	24033	75.4163	165	37701.8
65729	9	108	Male	17.7279	Non-Hispanic White	1.1	0.48	15510.6	54.0848	35.5714	12836.3
65731	17	204	Male	32.1674	Other Hispanic	0.84	0.36	15604.3	51.8356	111.143	9153.37
65734	14	168	Female	28.5218	Non-Hispanic Black	4.52	0.37	12420.5	39.1017	49.7143	6937.66
65750	14	168	Male	23.4746	Non-Hispanic White	5	0.37	16420.9	60.0857	173.714	39460.5
65762	11	132	Female	23.269	Other/multiracial	0	0.46	19237.4	47.8992	49.75	3649.23
65777	11	132	Female	16.2324	Non-Hispanic Black	4.9	0.67	17823.7	57.1521	130.857	3553.26
65786	8	96	Male	16.3385	Non-Hispanic White	1.66	0.63	19596.9	76.9229	108.429	25942.2
65793	16	192	Female	20.0135	Non-Hispanic White	1.19	0.28	14866.4	41.3239	38.7143	13126.9
65794	9	108	Male	26.8888	Other/multiracial	1.22	0.55	19516.7	63.9627	24	2742.88
65803	15	180	Female	19.083	Non-Hispanic White	1.66	0.97	12027	42.5789	73.4286	20934.9
65805	11	132	Female	29.5982	Non-Hispanic White	1.21	0.51	17038.8	46.3327	36.2857	10315.2
65811	11	132	Female	27.8372	Mexican American	0.6	1.21	22311.2	49.9662	100.714	6830.96
65813	11	132	Male	22.8686	Mexican American	1.57	0.74	15813.8	51.9773	146.714	7079
65814	11	132	Male	15.8447	Non-Hispanic Black	1.49	0.56	22384	89.5052	179.286	6721.45
65817	19	228	Female	21.4313	Non-Hispanic White	5	0.45	16214.6	43.165	98.1429	39616.5
65818	17	204	Male	18.8927	Other/multiracial	5	1.06	11104.6	36.1289	38.8571	3601.41
65819	9	108	Male	13.9311	Mexican American	1.03	0.72	25818.2	81.8487	67.2857	5667.87
65825	8	96	Female	15.1611	Non-Hispanic Black	1.55	0.61	17610.9	56.9606	110.286	4016.02
65834	6	72	Male	15.616	Non-Hispanic Black	4.52	0.48	25458.8	79.2287	144.571	5203.33
65843	9	108	Male	16.2936	Mexican American	0.67	0.82	18539.4	63.9098	110.286	6648.84
65845	13	156	Male	15.6018	Other/multiracial	2.59	1.31	12969.8	52.2879	45.4286	3927.9
65853	14	168	Female	19.2264	Non-Hispanic White	4.03	0.39	14743.4	43.6296	140.857	50614.7
65855	8	96	Male	22.1781	Non-Hispanic White	1.03	1.52	24678	75.8032	123.857	12417.6
65861	8	96	Male	14.6622	Other Hispanic	5	0.39	24167.8	71.3377	53.5	5153.85
65866	6	72	Female	20.8381	Non-Hispanic Black	0.85	1.02	17621.7	53.0672	30.2857	4958.12
65894	12	144	Male	27.8977	Non-Hispanic Black	1.62	0.89	21919.4	61.2001	131	6893.57
65897	13	156	Male	18.8616	Mexican American	2.94	0.96	13045.9	49.6785	100.429	11573.3
65900	18	216	Female	27.7045	Non-Hispanic White	4.07	0.57	18466.9	44.0001	177.429	40788.2
65906	7	84	Female	20.7305	Other Hispanic	4.34	0.72	20436.5	69.2654	72.2857	8156.2
65908	17	204	Male	28.6684	Non-Hispanic Black	1.41	0.79	15649.6	46.3704	67.8571	9281.74
65913	19	228	Female	22.0684	Non-Hispanic Black	1.69	0.39	15388.3	43.1109	116.143	5723.05
65916	9	108	Male	16.507	Non-Hispanic Black	1.78	0.53	16925.1	61.56	76.2857	4904.44
65922	10	120	Male	19.695	Non-Hispanic Black	0.26	1.46	19816.8	74.9641	208.571	4508.91
65933	11	132	Male	16.1614	Non-Hispanic White	5	1.09	18263.1	80.5516	114.429	28678.9
65935	18	216	Male	21.567	Non-Hispanic Black	1.67	0.86	18453.7	65.9852	155.667	6386.8
65952	17	204	Male	21.6971	Other Hispanic	1	0.74	19700.6	49.8872	387.429	12395.8
65958	13	156	Female	23.0097	Non-Hispanic White	1.1	0.29	13709.7	46.9166	40.2857	18960.2
65959	13	156	Male	25.3508	Mexican American	0.46	0.99	21370.6	76.6928	177.857	10437.6
65964	13	156	Male	22.2762	Non-Hispanic Black	1.74	0.7	14031.3	56.0008	220.143	9281.74
65965	6	72	Male	16.1534	Other Hispanic	0.56	1.72	18194.5	56.233	92.1429	4337.64
65966	19	228	Male	26.4482	Non-Hispanic Black	0.26	1.14	13380.7	46.2083	37.2857	8490.37
65981	8	96	Male	22.8426	Other Hispanic	2.16	0.69	20016.8	90.6392	174	6871.34
65984	16	192	Female	25.3162	Other/multiracial	2.34	0.44	13011.2	41.4087	67.5714	5829.92
66005	18	216	Female	15.9358	Other Hispanic	1.21	0.73	17260.9	46.2344	235.143	7598.68
66011	12	144	Female	19.1669	Non-Hispanic Black	2.07	0.39	14087.4	52.2506	88.4	5599.11
66019	12	144	Male	30.5896	Non-Hispanic Black	0.76	0.92	23153.3	67.7522	163.429	7950.01
66020	9	108	Female	13.7649	Mexican American	1.79	0.18	23553.4	67.171	180	7686.9
66024	11	132	Female	17.2965	Mexican American	3.15	0.37	8915.73	41.9594	13.7143	8126.31
66030	13	156	Male	31.1125	Mexican American	0	0.57	15791.5	54.3871	12.8571	14697.9
66037	14	168	Female	42.7195	Non-Hispanic Black	3.77	0.61	18292	48.4568	39	6220.11
66039	8	96	Male	15.2072	Non-Hispanic White	1.07	0.44	18459.6	63.325	71.8571	8314.4
66042	15	180	Male	32.0315	Other Hispanic	1.72	0.56	15300.6	39.9089	97.1429	10392.7
66062	7	84	Male	16.2768	Non-Hispanic White	0.61	0.37	15556.9	52.5465	17.7143	14521.3
66080	8	96	Male	22.9807	Non-Hispanic Black	1.57	1.48	21009	68.7667	92.7143	5657.87
66087	18	216	Female	24.3983	Other Hispanic	0.94	0.38	16143.4	49.2415	47.7143	10518.5
66099	15	180	Male	25.1224	Other/multiracial	4.63	2.85	21897	49.0486	46.1429	5503.08
66107	16	192	Male	21.7254	Non-Hispanic Black	2.19	0.9	20575.7	65.7176	143	6878.06
66117	16	192	Female	18.2768	Non-Hispanic White	5	0.4	9391.75	34.0955	26.1429	33276.6
66119	14	168	Male	20.0681	Non-Hispanic White	1.6	0.5	18922.1	64.6859	119.286	29381.3
66149	18	216	Male	24.7147	Non-Hispanic Black	4.03	0.4	8979.35	34.9356	64.5714	9130.45
66159	6	72	Female	13.8528	Other/multiracial	1.72	4.18	21231.2	73.0646	122.857	4752.4
66163	12	144	Male	18.4997	Mexican American	1.03	0.6	17252.5	59.8236	89.2857	9260.84
66164	6	72	Female	19.7972	Non-Hispanic Black	0	0.64	24631.2	67.9028	65.8571	4233.3
66168	8	96	Female	14.498	Non-Hispanic White	2.38	0.41	22394.1	77.8899	121.286	26884.5
66171	6	72	Female	17.9802	Non-Hispanic Black	2.78	0.82	19159.4	61.6095	70.2857	4789.04
66175	13	156	Male	16.8444	Non-Hispanic White	0.5	2.43	20744.1	71.9407	71.5714	16102.5
66180	15	180	Female	22.6024	Other/multiracial	0.45	0.96	12643.8	46.7482	96.2857	3903.73
66181	11	132	Female	18.6508	Non-Hispanic White	4.03	0.48	15448.7	44.3381	193.714	29874.8
66182	7	84	Male	15.04	Non-Hispanic White	0.44	0.86	21509.6	76.9647	130.143	12940.7
66195	9	108	Female	17.8238	Non-Hispanic Black	1.3	0.81	15623.5	51.4857	57.2857	4016.02
66200	10	120	Male	24.1409	Mexican American	1.79	0.18	19815.5	65.6377	83.4286	6438.03
66203	17	204	Male	26.455	Other/multiracial	5	0.47	10132.8	37.9546	68.1429	6887.75
66209	15	180	Male	24.3643	Non-Hispanic Black	5	0.44	10769.8	44.5189	9.42857	7121.14
66212	8	96	Male	19.3328	Mexican American	0.81	0.36	21754.3	83.0051	170.286	8506.29
66213	18	216	Male	53.4597	Other/multiracial	3.04	0.28	9226.62	37.554	35.1429	46635.1
66216	8	96	Female	25.4007	Other/multiracial	1.26	3	18620	50.5478	34.4286	5550.12
66220	19	228	Male	25.5772	Non-Hispanic White	2.81	0.46	12134.4	40.3438	44	27899.9
66223	9	108	Female	19.3558	Non-Hispanic White	2.1	0.8	18803.4	51.949	88.1429	22172
66242	14	168	Female	36.7543	Mexican American	0.22	0.49	14972.5	49.5699	83	8689.42
66258	14	168	Male	16.6933	Other/multiracial	2.7	0.4	11692	45.5745	83.4286	4058.35
66284	12	144	Male	24.7557	Non-Hispanic Black	2.43	0.71	21503.6	66.5546	185.143	6775.2
66292	9	108	Female	24.6417	Other Hispanic	0.93	0.55	20690.6	56.2851	110	5377.98
66301	12	144	Male	20.6812	Non-Hispanic Black	2.16	0.67	17989.9	58.3711	59	9130.45
66305	13	156	Female	32.3831	Non-Hispanic Black	2.32	0.44	13416.8	49.1388	16.5714	6220.11
66318	6	72	Female	25.0105	Non-Hispanic Black	1.34	0.74	15683.5	48.1177	81	3976.8
66329	6	72	Male	13.9762	Other/multiracial	0.78	2.02	20340.3	69.9638	163	3925.61
66332	19	228	Male	23.3244	Non-Hispanic Black	0.36	0.69	8313.58	36.2504	14.4286	7478.32
66339	18	216	Male	21.3149	Mexican American	2.46	0.86	16911.2	53.4266	134.714	14221.9
66344	7	84	Female	13.8197	Non-Hispanic Black	1.15	1.34	16276.8	46.8292	19.2857	4459.43
66346	17	204	Female	20.484	Other/multiracial	5	0.47	11898.3	50.2857	35.5714	4212.78
66348	13	156	Female	22.2739	Other/multiracial	5	0.27	17348.6	53.518	78.1429	4124.99
66350	14	168	Male	27.4418	Mexican American	1.23	1.45	20322	62.9793	182.857	9781.26
66352	18	216	Female	21.0089	Other Hispanic	0.65	0.5	17671	46.1976	45.7143	6716.38
66354	6	72	Female	20.5586	Mexican American	0.45	1.47	20433.6	55.961	81.2857	10749.3
66359	10	120	Female	25.1662	Non-Hispanic White	5	0.49	18475.1	57.0939	126	36648.1
66367	6	72	Female	17.3494	Non-Hispanic Black	1.32	0.69	24209.3	59.4936	55	4848.06
66376	10	120	Male	17.2173	Non-Hispanic White	1.03	1.28	22687.6	70.1269	135.857	12417.6
66388	7	84	Female	18.4339	Non-Hispanic Black	0.25	0.95	21172.3	67.4538	126.714	4053.4
66392	14	168	Male	28.2977	Other/multiracial	5	0.34	15988.3	50.0865	122.286	4297.67
66400	11	132	Female	18.0986	Other/multiracial	2.51	0.27	17300.7	52.7324	126	5615.27
66401	6	72	Female	18.5181	Mexican American	0.06	0.98	27643.8	77.2285	150	7391.98
66407	9	108	Female	20.843	Other Hispanic	0.22	0.45	16780.6	52.6284	61.5714	7898.34
66411	11	132	Female	16.8127	Non-Hispanic Black	2.32	0.41	16937.9	58.4573	34.5714	4293.72
66420	12	144	Male	31.7393	Other/multiracial	5	0.56	12442.5	38.873	40	3511.06
66424	14	168	Female	18.5992	Mexican American	1.42	0.18	7290.58	32.5344	8.57143	9524.5
66432	9	108	Female	22.6291	Non-Hispanic White	0.9	2.42	18423.7	46.7368	57.5714	9382.3
66433	11	132	Female	19.2367	Non-Hispanic White	0.8	0.72	18664.5	53.6213	122.857	8334.1
66434	17	204	Female	22.2835	Other Hispanic	1.29	1.52	19103.9	47.2589	109	9350.14
66437	9	108	Male	23.8001	Other/multiracial	0.37	0.68	18852	65.9112	94.7143	4363.44
66440	8	96	Male	14.7015	Other Hispanic	2.01	0.48	17234.6	58.062	176.714	6648.84
66445	11	132	Female	17.5802	Mexican American	2.26	0.45	17770.9	65.3619	63.4286	8748.24
66450	7	84	Female	14.7431	Non-Hispanic White	1.34	0.93	18575.5	66.1671	92.7143	37871.1
66454	13	156	Male	23.6614	Non-Hispanic Black	5	0.73	7790.73	39.5708	64.8571	9946.32
66466	6	72	Male	18.8366	Mexican American	1.42	0.55	20946.2	68.0099	5.28571	7187.03
66469	18	216	Male	21.6924	Non-Hispanic White	0.08	1.66	13390.9	42.1421	68.6667	13920
66471	10	120	Male	18.9869	Non-Hispanic Black	3.13	1.11	21475	62.9058	98.8571	3971.84
66478	14	168	Male	23.2269	Mexican American	2.87	0.63	8287.81	37.8725	21.1429	11472
66481	12	144	Male	15.683	Other Hispanic	0.46	3.19	27808	79.4742	202.143	7739.19
66482	9	108	Female	15.7016	Mexican American	1	0.46	20573.3	65.1226	62.5714	8866.81
66484	6	72	Male	14.6847	Non-Hispanic White	1.19	1.54	15180.4	50.1928	99.7143	12556.3
66492	13	156	Male	18.5779	Other Hispanic	0.81	0.42	18779.6	58.4124	54.2857	9804.35
66500	15	180	Male	15.5849	Other/multiracial	0.69	1.72	8390.62	33.0621	32.4286	3878.35
66510	11	132	Male	26.6455	Non-Hispanic Black	2.22	0.36	10450.3	38.9481	8.71429	5342.47
66512	8	96	Female	25.0048	Mexican American	0.87	0.47	16546.7	52.0599	62.2857	10738.9
66516	6	72	Male	17.0477	Mexican American	3.91	0.68	27590.2	109.248	125.571	7003.71
66519	9	108	Female	16.4144	Non-Hispanic Black	0.95	0.52	19795.5	70.6838	57.7143	5858.8
66521	8	96	Female	15.3844	Non-Hispanic White	1.62	0.39	20544.8	67.3759	162.857	7729.97
66528	13	156	Female	16.8574	Non-Hispanic Black	0.64	1.25	16551.6	55.716	24.4286	7491.77
66537	15	180	Male	22.7982	Non-Hispanic White	4.03	0.68	14835.3	53.2638	178.429	19901.8
66545	6	72	Female	16.7845	Non-Hispanic Black	0.09	1.16	19824.9	55.1411	63.7143	4053.4
66549	9	108	Female	19.9185	Mexican American	1.12	0.38	19515.1	66.9653	102.429	7466.09
66557	13	156	Male	30.4325	Mexican American	1.35	0.57	9183.02	32.9178	104.429	10935.1
66566	17	204	Male	19.5254	Other/multiracial	5	1.27	10643.4	46.8043	35.4286	4839.97
66571	13	156	Male	18.5192	Non-Hispanic White	5	0.33	13610.4	46.9691	62.1429	31318.2
66574	6	72	Male	14.1417	Other Hispanic	4.47	0.84	19649.9	85.5768	108.429	7452.95
66576	15	180	Male	22.1599	Non-Hispanic Black	1.35	0.72	13078.3	46.6005	43.7143	5835.42
66577	11	132	Female	20.0883	Non-Hispanic Black	2.17	0.65	13785.9	47.0326	104	4079.92
66581	17	204	Female	22.8326	Other/multiracial	5	0.27	12889.9	31.9164	17.6667	3806.59
66590	7	84	Female	17.3915	Other/multiracial	1.2	1.63	22570.3	67.1986	236.286	3382.74
66593	13	156	Male	28.4628	Mexican American	3.37	1.08	14903.8	50.7848	40	10307
66596	7	84	Female	16.0293	Other/multiracial	5	0.66	18942.5	67.1482	28	3861.33
66605	11	132	Female	14.417	Non-Hispanic Black	5	0.87	17176	63.642	103.714	4705.38
66611	15	180	Female	24.5298	Other Hispanic	0.93	0.65	14519.6	48.0889	76.5714	9544.3
66615	16	192	Female	21.1104	Non-Hispanic Black	2.17	0.18	10657	35.4494	88.4286	7077.81
66617	11	132	Female	19.4289	Non-Hispanic Black	1.74	0.61	20669.3	66.6683	195.714	6578.52
66618	11	132	Female	20.3967	Other/multiracial	2.87	0.81	11238.3	36.6488	50.2857	5615.27
66622	9	108	Male	15.8768	Other/multiracial	1.91	1.09	22774.9	78.9287	80.7143	21262.4
66627	17	204	Male	25.6813	Non-Hispanic Black	0.96	0.46	12646	51.7118	19.7143	5716.58
66636	19	228	Female	17.0332	Non-Hispanic Black	2.67	0.61	13732.5	42.2953	77.1429	8206.84
66648	7	84	Female	16.9749	Non-Hispanic Black	0.99	0.99	17601.4	55.9956	12.4286	5470
66651	10	120	Male	28.0403	Other Hispanic	1.91	0.93	16939.5	54.5962	46.5714	10102.2
66657	16	192	Female	32.0102	Non-Hispanic White	2.81	0.47	17477.3	60.142	98.8571	29723.9
66658	14	168	Female	20.0323	Other/multiracial	5	0.41	13769	43.2737	41.5714	5720.2
66659	7	84	Male	14.7379	Mexican American	2.32	0.79	14740.4	53.4379	157.429	9105.95
66667	11	132	Female	17.689	Non-Hispanic White	5	0.69	15667.2	51.7013	201.429	40064.1
66676	10	120	Female	18.381	Non-Hispanic Black	0	0.75	21570.2	50.0597	14.1429	4501.98
66677	18	216	Female	24.5006	Other Hispanic	2.95	0.34	9589.35	39.7314	85.5714	9511.59
66684	16	192	Male	18.9899	Other/multiracial	4.59	1.03	11730.3	41.1853	29.8571	4097.3
66693	18	216	Male	27.4823	Other/multiracial	1.78	1.06	16210.2	38.7212	43.1667	6047.87
66696	11	132	Male	17.6059	Non-Hispanic White	0.94	0.9	24297.8	76.9624	287.571	10583.7
66697	13	156	Female	22.2512	Non-Hispanic White	1.6	0.18	13906.2	47.1602	69.1429	31302.2
66700	10	120	Male	19.4253	Non-Hispanic Black	3.85	0.64	23341.2	74.8612	119.143	3622.2
66706	8	96	Male	18.8968	Other/multiracial	1.79	0.51	21220.2	69.5438	188.857	4273.32
66707	13	156	Male	27.7003	Mexican American	0.94	0.36	12768.5	43.5975	43	12520.2
66719	9	108	Female	17.7176	Non-Hispanic White	2.6	0.49	18684.1	60.7575	121	28623.2
66727	11	132	Male	15.6639	Other/multiracial	3.51	0.8	16459.1	58.8196	67.7143	4525.01
66730	9	108	Male	15.9274	Other/multiracial	5	0.57	15302.2	68.167	64.4286	6175.07
66734	16	192	Female	17.6243	Other/multiracial	1.91	0.54	10133.4	38.6957	6	2957.34
66751	9	108	Female	14.981	Other/multiracial	2.24	0.42	25252.5	91.9202	166.429	4317.57
66762	16	192	Male	28.3743	Non-Hispanic Black	1.89	0.44	17418.7	54.3283	40.1429	5610.93
66775	7	84	Male	16.7018	Mexican American	1.23	1.07	21852.7	84.232	28.5714	8269.68
66779	14	168	Male	17.9512	Other/multiracial	0.4	0.8	11534	41.6323	39.4286	3439.02
66782	19	228	Female	28.9964	Non-Hispanic Black	0.41	1.14	14879	36.8013	136.714	5599.11
66784	9	108	Male	20.4331	Non-Hispanic Black	1.34	0.72	19776.2	59.4862	102.857	4850.98
66787	8	96	Female	22.9846	Other Hispanic	0.89	0.31	21188.7	56.1707	67.2857	6304.5
66794	10	120	Male	21.4982	Other/multiracial	4.03	0.32	17979.7	65.6589	42.2857	3694.49
66799	6	72	Male	16.2826	Non-Hispanic Black	2.78	0.7	16108.5	56.5531	121.714	5396.45
66800	11	132	Male	31.1081	Mexican American	0.75	0.95	19334.5	58.1871	192.571	6871.34
66810	14	168	Male	17.5622	Non-Hispanic Black	0.18	0.6	10681.3	41.8069	105.571	8266.28
66812	15	180	Male	23.104	Non-Hispanic Black	4.76	0.59	13189.8	44.0436	23.8571	5410.86
66813	9	108	Male	32.2401	Non-Hispanic Black	3.67	0.66	18738.4	58.6055	71	4665.15
66818	8	96	Female	21.6393	Non-Hispanic White	5	0.54	16073.2	46.4702	124	20033.9
66822	19	228	Male	31.996	Other/multiracial	0.71	0.93	10914.6	55.8817	56.7143	4403.5
66827	11	132	Male	16.5025	Other/multiracial	5	0.84	16137.7	63.8878	83.5714	4948.42
66830	12	144	Female	17.8004	Other/multiracial	0.31	0.35	13758.9	53.7764	52	3109.4
66857	15	180	Female	20.1286	Other/multiracial	1.57	0.26	13426.6	46.9479	35	3476.09
66862	10	120	Male	18.7515	Non-Hispanic Black	0.27	0.73	23007.7	70.9769	267.143	4840.72
66864	16	192	Male	20.7257	Non-Hispanic Black	0.43	0.53	12625.4	40.1048	60.1429	6100.38
66865	15	180	Female	30.7489	Mexican American	0.87	0.58	10745.5	40.5032	15	11428
66868	8	96	Male	14.1544	Other/multiracial	5	0.53	19302	57.7261	47.4286	5354.44
66870	12	144	Female	19.1001	Mexican American	4.37	0.75	11769.2	47.1318	0.428571	12300.3
66878	15	180	Female	20.0868	Mexican American	0.39	0.3	18160.5	53.9327	51.7143	10890.5
66895	10	120	Male	22.1566	Other Hispanic	0.63	0.77	15488.8	56.8233	64.7143	5338.41
66906	11	132	Female	19.3088	Non-Hispanic Black	0.21	0.36	17238.8	53.8943	35.5714	5813.54
66912	14	168	Female	18.8615	Other/multiracial	4.59	0.29	13668.4	50.6239	114	3226.47
66913	9	108	Male	15.286	Other Hispanic	3.69	1.28	25610.9	94.1281	295.857	4354.07
66917	7	84	Male	20.4843	Mexican American	1.34	0.68	20361.9	63.4624	39.1429	8506.29
66931	16	192	Male	21.5744	Non-Hispanic White	3.92	0.49	15272.4	47.7485	116.857	33626.7
66934	12	144	Female	27.8722	Other/multiracial	2.29	0.46	13640.9	37.0288	75	4081.01
66940	14	168	Female	18.8356	Mexican American	0.27	0.69	13434.1	46.2741	9.28571	10260.1
66948	14	168	Male	25.4625	Other/multiracial	0.74	1.18	14298.6	43.9433	27.7143	3195.57
66966	14	168	Female	21.0216	Mexican American	0.5	0.38	12933.8	44.5081	66	10275.8
66968	11	132	Female	23.0343	Mexican American	3.15	0.38	20679.2	79.262	188.286	10738.9
66969	10	120	Male	16.9866	Mexican American	0.51	0.76	13812.7	57.7918	83.1429	4411.35
66970	18	216	Male	25.0365	Mexican American	1.36	1.58	20710.2	53.7058	87.2857	13556.2
66971	8	96	Female	17.8284	Other/multiracial	4.63	1.33	14637.4	49.469	23.8571	5136.5
66975	17	204	Male	21.875	Other Hispanic	0.58	0.55	14752.8	41.9201	64.1429	9696.04
66980	7	84	Male	16.233	Other/multiracial	0.32	1.32	21314.9	59.3816	17	5379.42
66986	9	108	Male	16.7583	Other/multiracial	0.64	0.8	21762.5	72.1437	33.8571	3311.59
66992	7	84	Male	13.6615	Non-Hispanic White	2.83	0.66	18860.1	75.2628	70.1429	22463.5
67019	6	72	Male	14.8566	Other/multiracial	5	1.26	21059.8	73.3202	127.167	3764.26
67024	12	144	Female	19.3776	Non-Hispanic White	5	0.3	14057.8	45.3988	111.286	38872.2
67028	6	72	Female	15.8961	Mexican American	0.51	0.74	19648.3	75.2777	110.25	5155.79
67030	6	72	Male	15.444	Non-Hispanic Black	2.17	1.44	18802.6	63.5929	126.286	4432.87
67031	18	216	Female	26.3425	Non-Hispanic Black	0.92	0.41	10841.1	37.1188	111.714	6460.62
67040	19	228	Female	26.7795	Mexican American	0.14	0.82	19546.2	44.2715	145.857	9361
67044	19	228	Female	18.2559	Other/multiracial	5	0.48	13565.4	42.0393	219.714	6145.56
67054	8	96	Female	13.7264	Mexican American	0.97	0.61	18653.6	56.5473	20	9486.79
67060	16	192	Female	27.1728	Non-Hispanic Black	1.21	0.38	18621.4	55.6806	198.429	5723.05
67063	15	180	Male	27.1591	Non-Hispanic White	5	1.19	13132.2	49.7038	156.571	42532.8
67069	19	228	Male	24.2039	Non-Hispanic White	5	0.47	13950.4	39.8352	186.429	35271.6
67071	16	192	Female	19.3001	Non-Hispanic White	3.9	0.79	11266.9	41.6994	73.8571	69658.8
67072	11	132	Male	24.4987	Other Hispanic	3.58	0.37	17665.2	54.1982	13.2857	5960.42
67075	14	168	Female	37.9118	Non-Hispanic White	4.86	0.33	12550.8	47.9975	129.714	58407.2
67076	10	120	Female	14.6075	Non-Hispanic White	0.33	0.65	22811.5	71.0322	100	11431.6
67080	11	132	Female	32.7463	Non-Hispanic White	1.92	0.68	17568.2	52.6553	188	7160.08
67082	18	216	Male	33.0982	Mexican American	1.61	0.77	16184.5	42.7103	49.8333	11383.2
67086	8	96	Male	13.9069	Mexican American	0.4	0.33	20207.2	83.3063	97.5714	8860.11
67093	10	120	Male	23.1103	Mexican American	0.41	0.68	14412	49.4244	93.5714	8434.4
67096	11	132	Male	24.2046	Mexican American	0.71	0.8	13858.8	52.1972	126.429	5647.86
67097	7	84	Female	27.3512	Mexican American	1.88	0.42	21644.2	53.1104	131.286	7686.9
67101	8	96	Female	17.1056	Mexican American	0.46	0.65	21380.3	63.1287	100.429	10682.9
67102	13	156	Female	17.1522	Non-Hispanic White	1.39	0.49	18580.5	64.0386	143.714	68685.1
67104	8	96	Male	15.7245	Non-Hispanic Black	1.08	2.12	26105.9	76.1263	278.286	4946.27
67111	11	132	Male	18.6773	Mexican American	1.33	0.79	22299.7	58.4982	94.1429	7100.23
67122	17	204	Male	21.7768	Non-Hispanic Black	2.72	1.01	13515.2	43.0324	61.2857	6097.01
67124	8	96	Female	21.1859	Non-Hispanic White	1.06	0.95	19219	60.2801	71.2857	11431.6
67127	18	216	Male	28.5336	Non-Hispanic Black	3.25	0.67	18165.7	45.9332	103	7339.73
67138	8	96	Female	15.2411	Other Hispanic	5	0.35	19628.8	70.9974	122.571	8467.97
67156	10	120	Female	18.3853	Other Hispanic	2.26	0.38	19205.5	57.7433	118.429	6687.95
67158	14	168	Male	22.1538	Other Hispanic	0.56	0.76	18386.4	61.7863	152.429	7087.35
67160	15	180	Female	33.5732	Non-Hispanic Black	4.25	0.4	16302.6	51.1411	118.143	6222.2
67164	13	156	Female	21.9531	Other/multiracial	5	0.81	11539.1	44.9204	8	5267.24
67166	9	108	Female	29.1916	Other Hispanic	0.84	0.4	23344.3	64.8824	157.143	8134.16
67168	11	132	Female	27.2228	Non-Hispanic White	0.37	0.34	13522.2	49.9721	72.4286	9275.65
67170	13	156	Male	16.0845	Other Hispanic	0.76	1.44	7908.28	34.9221	15.5714	8811.73
67176	17	204	Male	37.1426	Non-Hispanic Black	2.59	0.67	13006.6	46.6504	116.714	6060.12
67187	15	180	Female	19.8721	Mexican American	0.51	0.44	12890.3	41.1679	82	6684.87
67202	11	132	Male	23.2324	Other/multiracial	5	0.59	18376	59.1308	138.571	4563.81
67206	8	96	Male	16.0079	Other/multiracial	1.26	0.92	16126.2	57.1294	72	11438.1
67207	10	120	Female	17.8342	Non-Hispanic Black	1.65	0.73	23701.3	58.0517	121.714	3744.77
67227	17	204	Female	18.7389	Non-Hispanic Black	4.1	0.39	15024.5	41.4671	73	5642.79
67231	18	216	Male	25.1121	Non-Hispanic Black	0.95	0.68	18632.2	58.702	109.571	8266.28
67233	7	84	Female	17.3944	Non-Hispanic Black	0.49	2.53	22596.4	66.6511	105.429	4517.21
67234	12	144	Male	17.2659	Mexican American	2.02	0.44	13425.5	49.6644	85.4286	10715.8
67235	6	72	Male	15.289	Non-Hispanic Black	0.91	2.71	20898.8	64.2175	213.429	7147.6
67238	15	180	Female	19.1732	Other/multiracial	2.78	0.59	8870.19	36.0097	7.57143	4014.24
67244	13	156	Female	14.8244	Non-Hispanic White	0.38	1.09	16475.3	55.1476	25.4286	15178.1
67248	14	168	Female	26.8749	Mexican American	0.62	0.18	16312	45.0399	30.4286	8203.54
67251	7	84	Female	15.0718	Non-Hispanic Black	0.26	0.46	12727	45.5963	36	3992.4
67254	8	96	Male	18.2643	Mexican American	1.02	0.65	25186.3	78.5806	148.429	6992.57
67257	9	108	Female	17.7458	Other/multiracial	5	2.73	18018.1	54.403	130.857	4568.51
67272	11	132	Female	27.5388	Non-Hispanic White	1.04	0.33	11845.6	40.3019	45.2857	9232.52
67282	8	96	Female	17.4598	Mexican American	1.11	0.85	21252.2	70.0403	53.7143	6697.8
67286	6	72	Female	15.4528	Non-Hispanic Black	4.9	1	18738.4	60.7362	55.2857	3553.26
67287	10	120	Female	18.7369	Other/multiracial	0.91	0.68	20745.8	62.0904	66.4286	4158.31
67292	8	96	Male	14.4121	Non-Hispanic Black	0.99	1	17999.9	57.6707	30.1429	4765.39
67299	7	84	Female	14.822	Other Hispanic	0.42	1.42	25644.7	84.5352	228.571	8112.54
67304	12	144	Female	26.3404	Other Hispanic	0.93	0.4	13254.6	40.7901	30.5714	6972.95
67313	11	132	Male	31.7155	Mexican American	1.55	1.02	16377.4	56.2807	98.5714	9140.4
67320	19	228	Male	33.5421	Other Hispanic	1.34	0.29	10042.2	37.8259	162	7391.01
67323	10	120	Female	23.1964	Mexican American	0.52	0.44	17868.9	61.2392	91.7143	10513.5
67324	7	84	Male	14.8175	Other/multiracial	4.32	0.97	19680.3	65.7065	41.4286	3879.49
67331	15	180	Female	21.6554	Non-Hispanic Black	5	0.18	19904.3	88.6105	240.143	7226.73
67351	10	120	Male	17.5246	Other/multiracial	0.38	0.99	18056.8	54.0548	144	10838.8
67360	10	120	Male	22.0365	Mexican American	0.98	0.84	17876.7	61.773	53.1429	5613.39
67364	19	228	Female	21.745	Non-Hispanic White	0.97	0.18	11434.5	35.1831	9	11794.1
67371	13	156	Male	22.9046	Non-Hispanic Black	3.85	0.56	22286.5	71.3295	93.2857	4703.72
67379	12	144	Female	16.2115	Other Hispanic	2.91	0.42	15530.6	57.1577	34.7143	12956.6
67382	18	216	Female	29.5572	Non-Hispanic Black	0.86	0.78	13889.7	47.491	71	9452.85
67383	13	156	Female	50.739	Non-Hispanic Black	2.43	0.32	17404.4	47.0608	201.286	5368.29
67403	15	180	Male	33.575	Mexican American	1.05	0.31	17736.5	56.0741	101.286	12230
67421	6	72	Female	20.119	Mexican American	3.08	0.44	18887.2	58.1205	78.5714	8332.35
67422	19	228	Male	22.8285	Non-Hispanic White	3.06	0.35	20249.3	51.0494	122.714	41690.8
67432	10	120	Female	19.4033	Non-Hispanic Black	0.43	1.94	19785.2	58.0159	115.333	5819.35
67458	9	108	Male	15.6323	Other/multiracial	2.31	0.92	19046.6	74.4616	136.714	4291
67464	10	120	Male	23.7445	Non-Hispanic White	3.13	0.62	21319.5	87.1537	113.143	21291.8
67468	17	204	Female	22.2034	Other/multiracial	5	0.66	11364.1	36.8098	25.5714	4784.4
67476	6	72	Male	15.1699	Non-Hispanic White	2.13	1.31	20840.2	68.2898	164.714	29450.8
67482	14	168	Female	19.9541	Other Hispanic	0.27	0.47	18049.4	48.5688	84.1429	9680.34
67495	11	132	Male	27.1709	Other Hispanic	1.09	5.96	15233.4	54.786	67.3333	7006.61
67498	16	192	Female	22.8949	Non-Hispanic Black	0.04	0.62	13369.9	45.5237	36.8571	7372.59
67506	6	72	Female	14.7837	Non-Hispanic White	1.55	0.46	18304.2	59.2414	64.4286	11334.5
67508	18	216	Male	17.4977	Other/multiracial	4.35	0.4	17729.7	42.7567	211.143	6937.27
67524	6	72	Male	14.7257	Other Hispanic	0.76	2.95	18990.2	49.556	64.4286	5393
67529	11	132	Female	16.2282	Non-Hispanic White	4.07	0.34	16803.4	63.5328	177.571	40276.2
67536	14	168	Female	22.6814	Non-Hispanic White	5	0.38	12899.3	43.5359	101	46496.2
67540	12	144	Female	18.4799	Mexican American	0.58	0.34	13902	44.0906	57.2857	7472.87
67541	11	132	Male	18.6584	Other/multiracial	4.07	0.49	15516.3	53.0741	119.857	5761.16
67550	13	156	Female	24.4321	Non-Hispanic Black	1.23	0.59	17931.5	60.0377	17.5714	8058.09
67553	9	108	Female	12.5488	Non-Hispanic Black	0.39	0.55	17661.9	51.8912	93.1667	4000.84
67556	14	168	Male	23.2411	Non-Hispanic Black	3.14	0.98	17122.1	84.1666	109.429	6547.92
67559	9	108	Male	18.9804	Non-Hispanic White	1.03	0.74	14485.1	50.0697	79.7143	15877.5
67561	12	144	Female	16.4254	Non-Hispanic Black	1.07	0.63	16850.6	50.418	44.4286	7023.16
67565	10	120	Male	21.8875	Non-Hispanic White	4.56	0.86	14645.9	50.988	28.8571	31430.2
67569	7	84	Male	15.4855	Non-Hispanic White	1.1	0.52	20288.3	83.1377	44.5714	12836.3
67570	6	72	Female	17.4678	Other Hispanic	3.36	0.79	16726.2	52.6748	48	6966.27
67575	6	72	Female	17.334	Mexican American	1.11	0.75	19525.8	68.4608	51.4286	8821.04
67579	10	120	Male	16.5334	Mexican American	1.12	0.45	16562.8	54.2743	119.143	7372.44
67581	19	228	Female	24.2108	Other Hispanic	0.8	0.51	9726.24	45.3547	22.7143	7598.68
67600	15	180	Female	22.5261	Non-Hispanic White	1.55	0.34	12948.3	45.7729	87.3333	18564.3
67605	19	228	Female	39.7612	Mexican American	0.77	0.33	10991.8	37.8367	22.5714	9714.9
67615	17	204	Female	25.8513	Other/multiracial	2.46	0.55	12355.3	47.319	62.2857	6410.61
67617	13	156	Female	17.6483	Other Hispanic	1.52	0.45	15290.9	40.7952	55.4286	8671.42
67630	12	144	Male	20.2632	Non-Hispanic White	1.11	0.6	14368.7	51.7043	32	13920
67633	9	108	Female	17.8063	Non-Hispanic Black	5	0.68	21592.4	70.5839	100.143	4241.74
67638	19	228	Female	36.6521	Non-Hispanic Black	0.41	0.42	15590.4	43.9599	41.5714	5648.26
67645	15	180	Male	17.2394	Non-Hispanic Black	1.18	1.6	21517	58.7635	157.429	5954.32
67650	11	132	Female	19.7947	Non-Hispanic White	0.34	1.01	23240.1	81.9397	176	8449.9
67654	16	192	Female	34.6777	Mexican American	1.04	0.34	15677.5	55.0874	110.571	10617.7
67655	8	96	Female	22.9877	Non-Hispanic Black	1.76	0.65	19525	59.4593	276.429	5050.2
67659	15	180	Female	19.1747	Other/multiracial	3.82	0.33	17947.5	76.6026	111.429	4498.36
67660	16	192	Male	36.9172	Other/multiracial	4.47	0.84	10137.2	35.6671	16.8571	4882.21
67679	9	108	Male	20.8276	Mexican American	1.53	1.13	21012.3	62.1842	138.143	7452.95
67680	10	120	Female	17.5714	Non-Hispanic White	5	0.61	15372.3	52.8268	194.286	32232.1
67682	13	156	Female	20.9819	Mexican American	0.72	1.17	9693.19	40.5351	40.5714	10301.4
67686	12	144	Male	18.8824	Mexican American	1.41	0.51	15031.9	49.4943	84.8571	17367.9
67689	18	216	Female	18.9372	Mexican American	2.37	0.46	16478.5	51.3075	192.714	10727.4
67691	18	216	Male	17.8082	Non-Hispanic White	0.3	1.17	10697.6	33.6606	144	17924.3
67704	10	120	Female	22.7461	Non-Hispanic Black	3.7	0.58	18521.5	61.2447	67.75	5395.34
67706	7	84	Male	15.1765	Other/multiracial	3.47	0.42	16853	55.0149	20.4286	4928.26
67712	15	180	Male	20.886	Non-Hispanic Black	1.07	0.18	14751.1	51.0641	35	6840.21
67730	14	168	Male	22.3647	Non-Hispanic White	1.85	1.88	15013	63.3953	119.143	50629.6
67733	18	216	Female	24.756	Other Hispanic	1.39	0.31	15985.5	54.1245	25.5714	8174.25
67739	17	204	Female	20.7227	Other/multiracial	5	0.6	14661.8	45.334	146.714	6113.19
67744	11	132	Male	24.7666	Mexican American	0.55	0.94	21595.3	65.3965	183.143	7430.1
67746	10	120	Male	22.7322	Non-Hispanic White	4.5	0.82	22586.4	71.1222	342.571	20777.3
67752	14	168	Male	18.4925	Other/multiracial	5	0.79	13622.6	63.7084	57.4286	6047.87
67755	11	132	Male	21.6489	Non-Hispanic White	2.6	0.34	18496.7	64.5223	99.4286	39297
67758	7	84	Female	21.81	Non-Hispanic Black	0.84	0.67	22656.3	59.8731	161	3264.76
67768	14	168	Female	22.1446	Non-Hispanic White	2.24	0.63	18648.9	52.6223	107.857	56315.2
67771	13	156	Male	19.8028	Non-Hispanic Black	1.51	1.08	18287.2	60.5826	112.143	8779.2
67780	7	84	Female	15.8965	Mexican American	0.75	0.84	21350	70.6654	143.714	8030.91
67783	13	156	Female	20.1353	Other/multiracial	2.33	0.92	15686.3	43.3432	101.571	6113.19
67784	18	216	Female	22.11	Mexican American	0.86	0.29	10258.6	38.706	41.2857	8124.69
67790	14	168	Male	27.4978	Non-Hispanic Black	4.09	0.63	18884.3	51.2105	137.714	5220.08
67801	11	132	Female	23.219	Non-Hispanic White	1.29	0.49	20404.6	68.9949	148.167	8751.29
67803	6	72	Male	15.2411	Other/multiracial	0.3	0.75	20028.9	69.033	89.4286	9938.01
67809	13	156	Male	25.9585	Mexican American	0.65	1.31	15629.2	54.806	190.143	17367.9
67814	19	228	Female	40.3162	Non-Hispanic Black	0.06	0.53	15369.7	50.8122	107.714	9374.66
67816	14	168	Male	15.4869	Non-Hispanic Black	0.63	0.68	15490	49.0136	87.1429	7153.2
67821	7	84	Male	14.7458	Non-Hispanic Black	0.31	1.06	22007.7	73.5011	121.714	6187.85
67823	15	180	Female	21.3524	Non-Hispanic White	2.17	0.69	12611.2	44.2972	85.5714	48599.7
67837	8	96	Male	16.3452	Non-Hispanic White	2.6	0.95	20884.4	79.5997	206	26144.5
67846	15	180	Male	21.7673	Other/multiracial	5	0.55	15267.3	47.9006	168.75	31387.9
67852	15	180	Male	19.1708	Other/multiracial	2.82	0.36	9975.33	52.5875	64.4286	6631.13
67860	14	168	Female	19.9998	Non-Hispanic White	1.08	0.84	20648	54.7362	161.429	12133.6
67878	9	108	Male	17.8278	Non-Hispanic Black	1.04	0.66	20967.6	63.739	175.429	4443.91
67880	13	156	Male	25.7391	Other/multiracial	4.03	0.4	10245.4	42.1761	39.1429	5067.2
67881	17	204	Female	18.202	Non-Hispanic White	0.38	0.61	14589.5	48.9578	62.1429	16009.7
67888	8	96	Male	16.4814	Non-Hispanic White	0.73	0.78	15806.4	57.6325	139.143	14044.7
67895	8	96	Male	17.269	Non-Hispanic Black	1.79	0.49	17563.1	61.0955	55.4286	4891.44
67905	10	120	Female	17.8812	Other/multiracial	3.48	0.44	27850.6	78.6618	107.571	3059.57
67906	8	96	Female	17.8707	Non-Hispanic White	3.62	0.74	20645.4	72.3174	136.857	12781.8
67911	15	180	Male	18.9682	Non-Hispanic White	2.96	0.54	14040.4	72.4969	50.4286	40430.1
67913	11	132	Male	22.9409	Mexican American	0.27	0.66	15816.8	57.742	9.28571	6770.66
67914	8	96	Male	15.351	Non-Hispanic White	1.1	0.47	17430.5	57.9545	23.2857	12836.3
67918	19	228	Female	30.0796	Non-Hispanic Black	0.58	1.02	16750	47.3703	74.8571	5450.19
67923	11	132	Female	20.6855	Non-Hispanic Black	0.97	0.41	21596.6	56.3957	73	4458.86
67932	9	108	Male	18.9217	Non-Hispanic White	2.74	0.38	22557.7	69.1903	204	24992.1
67933	12	144	Male	19.3378	Non-Hispanic White	2.54	1.09	16507.7	70.555	108.571	61265.9
67944	10	120	Female	15.9546	Non-Hispanic Black	0.78	3.16	20665.4	68.2022	209.571	6502.19
67945	6	72	Male	14.9706	Non-Hispanic White	5	0.33	25108.5	85.8556	12.2857	20561.4
67949	10	120	Female	13.6566	Other Hispanic	0.46	1.11	18806	62.4232	38	6035.06
67954	15	180	Male	19.3475	Other Hispanic	5	0.44	15635.8	92.1138	112	10884.3
67955	12	144	Female	22.9778	Non-Hispanic White	5	0.43	17004.5	48.9048	62.7143	38872.2
67959	13	156	Male	17.61	Non-Hispanic Black	0.95	0.82	10898.5	51.5217	63.2857	8266.28
67961	6	72	Male	14.6311	Other Hispanic	0.44	0.83	22131	75.3513	36	7944.92
67963	11	132	Female	17.1702	Non-Hispanic Black	0.99	0.68	16280.7	47.337	42	4385.97
67971	11	132	Female	12.4103	Mexican American	0.92	0.59	11404.8	35.0247	19.8571	6266.28
67973	6	72	Male	15.1721	Other/multiracial	4.07	0.58	15601.9	59.5562	114	5761.16
67980	8	96	Female	16.4307	Non-Hispanic Black	1.34	1.07	18773.6	54.1569	50.2857	4464.74
67981	19	228	Male	28.9114	Mexican American	1.33	0.54	18447.1	52.0226	386.5	10744.2
67985	13	156	Male	28.8928	Non-Hispanic White	5	0.39	22903.6	69.2063	36.25	30180.7
67987	6	72	Female	17.14	Non-Hispanic Black	1.15	0.96	21985	62.5067	52.8571	3976.01
67988	14	168	Male	22.1524	Non-Hispanic White	5	0.51	20318.1	62.1538	135	30180.7
67994	12	144	Male	16.5259	Non-Hispanic White	0.54	1.25	16394.7	52.992	110.429	35827.1
67996	9	108	Male	20.3709	Mexican American	0.78	0.66	19984.6	66.4851	88.7143	5773.78
68002	11	132	Female	32.4379	Non-Hispanic White	2.15	0.62	15421.4	57.7419	75.2857	28623.2
68006	13	156	Male	23.5731	Non-Hispanic Black	0.46	0.47	13224.9	45.7043	31.1429	8187.44
68009	14	168	Female	25.6287	Non-Hispanic Black	2.05	0.43	12732.8	40.2997	37	6797.3
68014	16	192	Male	18.6173	Non-Hispanic White	1.17	0.42	11436.5	35.8085	69.2857	14936.8
68015	9	108	Female	17.562	Non-Hispanic White	0.78	0.96	20004.4	62.9335	80.1429	10315.2
68025	19	228	Female	20.5913	Other Hispanic	0.93	0.83	15694.3	44.9573	80.5714	9544.3
68037	13	156	Male	18.0168	Other/multiracial	5	0.83	7460.97	40.9539	43.1429	3562.13
68045	13	156	Female	25.8473	Non-Hispanic Black	3.13	0.57	13413.9	53.7999	37.1429	5295.7
68048	10	120	Male	15.6489	Non-Hispanic Black	0.06	2.54	25457.4	72.6231	203.286	4907.98
68049	6	72	Female	14.4616	Other/multiracial	5	0.54	16559.4	53.4606	87.2	4868.19
68056	6	72	Female	13.6895	Non-Hispanic Black	1.65	1.06	25895	65.6997	89.2857	3744.77
68072	14	168	Male	27.5865	Non-Hispanic White	5	0.45	14028.8	43.9859	51.1429	37598.2
68083	10	120	Male	16.2037	Other Hispanic	1.57	0.69	18553.4	51.5967	91	6324.66
68085	16	192	Female	19.7789	Mexican American	0.63	0.5	12710.5	36.0009	73.5714	9511.59
68090	13	156	Male	19.3453	Non-Hispanic White	0.97	0.42	17507	46.9543	46.5714	9717.37
68092	11	132	Female	16.5739	Other/multiracial	3.7	0.96	14509.1	49.353	36	3217.38
68098	9	108	Female	23.359	Non-Hispanic White	1.12	0.73	18174.4	62.4943	86.7143	7568.32
68111	12	144	Female	18.5837	Mexican American	4.47	0.18	15642.8	46.7092	82.8571	8913.35
68125	15	180	Male	16.9663	Non-Hispanic Black	3.25	2.2	11682.4	41.78	20.5714	7347.2
68126	6	72	Male	17.2257	Non-Hispanic White	0.81	1.01	17828	51.0529	41.5	11839.5
68130	7	84	Male	16.6283	Non-Hispanic White	2.15	0.86	18469.2	69.1762	61.2857	30692.1
68146	6	72	Female	15.1511	Other/multiracial	0.46	0.72	15668.2	54.1973	51.4286	11198.6
68172	9	108	Female	16.688	Non-Hispanic White	3.4	0.6	18274.6	61.8425	426.714	25828.1
68178	18	216	Male	27.433	Other/multiracial	0.89	1.79	11752.9	47.8327	43.4286	5188.14
68184	7	84	Male	15.4059	Non-Hispanic Black	0.76	0.69	24817.4	78.5993	106.714	6207.14
68186	17	204	Female	20.9686	Mexican American	5	0.18	11182.2	39.4183	41.3333	10477.6
68189	10	120	Female	18.5879	Non-Hispanic Black	1.76	0.72	19727.3	59.5092	236.714	5050.2
68201	12	144	Female	18.1452	Mexican American	1.03	0.56	9802.97	35.4184	46.8571	10391
68202	9	108	Male	16.6781	Non-Hispanic White	5	0.18	18523.2	59.8975	232.571	40325.7
68204	18	216	Female	25.7112	Non-Hispanic White	0.62	0.59	20544.2	51.1258	196.857	12983.4
68208	16	192	Male	19.0724	Other/multiracial	4.47	0.36	16188.3	80.2189	145.571	2879.38
68215	14	168	Female	23.6017	Non-Hispanic Black	0.67	0.51	14478.4	48.7925	57.1429	6982.14
68217	19	228	Female	31.0905	Non-Hispanic Black	4.9	0.46	8835.45	33.276	76.4286	6937.66
68220	14	168	Male	19.0264	Non-Hispanic Black	0.31	1.06	20765.9	60.2918	120.857	6517.7
68223	9	108	Female	29.9235	Non-Hispanic White	0.3	1.51	16996.5	53.2509	163.143	13282.6
68228	11	132	Male	15.5727	Non-Hispanic Black	0.84	0.18	20767.2	63.4205	159.143	3547.19
68232	9	108	Female	17.0874	Mexican American	0.22	1.09	19506.9	61.8144	98.5714	6701.83
68239	7	84	Female	14.0379	Mexican American	2.32	0.68	18814.6	59.1612	206.286	10642.6
68240	19	228	Male	21.2049	Mexican American	0.65	0.57	15452.4	40.8057	115.429	12548.6
68241	9	108	Male	24.4607	Mexican American	1.41	0.46	23150.7	73.493	150.857	10629.6
68242	7	84	Male	15.1172	Mexican American	0.58	0.26	17197.9	61.3408	57.5714	4931.36
68243	13	156	Male	21.0515	Mexican American	5	0.43	12153.8	49.2177	64.4286	11556.5
68248	15	180	Male	20.4712	Non-Hispanic Black	1.8	0.99	13630.4	39.7621	106.571	6351.93
68257	12	144	Male	26.0006	Other/multiracial	1.26	1.66	10053.9	45.7179	14.4286	5946.21
68264	9	108	Male	15.7296	Mexican American	1.34	0.69	22721.1	63.0392	80.5714	6350.48
68265	11	132	Male	25.1018	Mexican American	1.18	0.35	15222.5	52.053	41.2857	5976.56
68280	15	180	Female	21.1441	Non-Hispanic White	2.6	0.47	12456.7	39.7621	87.1429	48494.3
68284	8	96	Male	15.7852	Mexican American	4.97	0.83	22488.7	90.0144	165.286	7003.71
68287	12	144	Male	35.4896	Mexican American	1.24	0.44	13633	48.5156	121.857	11472
68289	9	108	Male	24.6282	Non-Hispanic Black	0.85	0.91	12875	50.7896	19.5714	5387.03
68294	11	132	Female	30.2871	Non-Hispanic White	3.3	0.55	16155.3	44.8781	41.4286	28623.2
68299	12	144	Female	20.2018	Non-Hispanic Black	0.09	0.47	12334.9	43.4617	58.1429	9604.33
68300	16	192	Male	20.1767	Non-Hispanic Black	4.05	0.72	16878.1	46.4237	89.75	5716.58
68303	16	192	Female	24.0983	Mexican American	0	0.65	15352.5	53.6383	66.8571	8610.46
68305	17	204	Female	21.6712	Other/multiracial	3.82	0.53	14517.4	43.2514	70.1429	5173.8
68306	17	204	Male	27.9897	Non-Hispanic White	0.09	0.67	16394.9	47.8556	90.5714	43642.9
68315	10	120	Female	22.8224	Mexican American	1.11	0.43	17802.5	50.4654	7.85714	9317.22
68317	19	228	Female	20.2506	Non-Hispanic White	0.28	0.69	13689.8	37.018	259.571	19199.4
68323	16	192	Female	21.2437	Other/multiracial	1.27	0.49	17225.6	52.2775	69.4286	11869.2
68329	15	180	Female	24.275	Mexican American	1.79	0.54	16569.8	47.1559	77.4286	9756.05
68332	17	204	Female	18.5716	Non-Hispanic White	2.72	0.54	16067.7	45.5612	228.286	63622.8
68340	10	120	Male	14.8623	Non-Hispanic White	0.78	0.84	18051.8	63.5797	130	11438.1
68345	18	216	Female	24.3632	Non-Hispanic Black	0.09	0.41	12254	39.8319	89.1429	9374.66
68350	12	144	Female	18.1448	Non-Hispanic White	4.56	0.84	11234.7	43.4402	31.7143	49660.6
68361	8	96	Male	16.2791	Mexican American	0.59	0.58	18656.9	65.4118	122	7059.27
68368	17	204	Male	18.8208	Other/multiracial	4.08	0.61	9516.62	29.7727	28.8571	4882.21
68381	9	108	Male	27.4094	Non-Hispanic White	0.99	1.77	20826.9	55.5806	76.4286	11438.1
68389	15	180	Female	18.3933	Non-Hispanic Black	2.12	0.3	20147.1	48.7616	15.2857	8058.09
68400	8	96	Male	15.5881	Non-Hispanic Black	2.43	1.34	25734.8	89.449	171.143	4026.28
68408	16	192	Female	43.029	Non-Hispanic White	2.31	0.41	13039	39.2828	22.7143	48494.3
68410	16	192	Male	21.717	Non-Hispanic Black	5	1.28	11535.3	41.5058	60.8571	6982.17
68417	19	228	Male	23.7737	Mexican American	1.15	0.47	24209.1	75.8916	128.714	7195.86
68459	16	192	Female	18.7918	Non-Hispanic Black	1.53	0.43	16688.3	61.957	127.333	6141.6
68461	6	72	Male	13.9715	Non-Hispanic White	1.57	4.3	23274.8	67.7423	251.429	34449.5
68472	9	108	Male	16.8336	Non-Hispanic White	1.13	1.18	17426.5	59.3721	6.66667	10143.5
68475	12	144	Female	15.6936	Non-Hispanic White	0.5	0.53	19672.4	60.1802	183.714	19543.9
68480	6	72	Male	14.4661	Mexican American	1.17	0.52	19774.3	65.8192	162.857	6276.72
68483	14	168	Female	29.2912	Mexican American	1.41	0.18	15353.7	40.2976	26.7143	9010.72
68487	19	228	Male	19.2753	Non-Hispanic Black	1.15	0.45	12190.8	38.9135	73.2857	5609.82
68489	10	120	Female	15.23	Non-Hispanic Black	2.52	0.83	16409.8	47.867	87.5714	4135.91
68504	6	72	Female	12.958	Non-Hispanic White	4.12	0.5	26333.3	83.325	211.571	24193.5
68511	9	108	Female	15.7757	Other/multiracial	0.94	0.66	19674.6	65.1414	157.286	4207.65
68515	13	156	Male	26.4243	Other/multiracial	1.91	0.59	7179.81	31.7594	11.4286	31533.6
68520	17	204	Female	34.607	Non-Hispanic White	0.94	0.36	13626.4	43.1096	107.714	15632.9
68522	12	144	Male	27.97	Non-Hispanic Black	1.15	0.9	15153.3	57.5906	133.571	5609.82
68530	13	156	Male	24.6047	Other Hispanic	3.93	0.51	13468.9	46.4664	56.5714	7114.19
68540	9	108	Male	17.2176	Non-Hispanic White	1.07	0.54	20227.1	83.7287	102.857	7599.28
68555	6	72	Female	14.8323	Non-Hispanic White	0.71	0.71	17439.5	62.1495	6.66667	11068.7
68566	13	156	Male	17.582	Non-Hispanic Black	0.67	0.65	18261.2	76.0037	111.714	6800.25
68577	19	228	Male	20.4168	Other Hispanic	1.78	0.43	9265.91	34.6745	76.8571	11159.5
68578	8	96	Male	34.8658	Other Hispanic	0.74	0.46	15558.7	44.5714	7.14286	6765.28
68579	6	72	Male	14.4927	Mexican American	1.03	0.74	24473.3	66.476	65.1429	5667.87
68583	11	132	Male	17.7069	Non-Hispanic White	2.83	0.52	21662.3	75.155	142.167	22463.5
68584	18	216	Male	22.1348	Non-Hispanic White	2.6	0.6	14173.9	38.2337	70.8571	45518.4
68596	6	72	Female	14.8527	Non-Hispanic White	0.38	0.84	19661.7	57.5256	29	9267.05
68600	7	84	Female	20.7611	Non-Hispanic White	0.45	1.89	23236.3	69.7385	88.4286	12049
68603	19	228	Male	22.6347	Non-Hispanic Black	0.49	0.47	16327.6	45.6944	107	6407.16
68610	6	72	Male	17.6858	Non-Hispanic Black	1.11	0.75	22659.4	86.1781	100	4363.44
68618	13	156	Female	34.2419	Other/multiracial	0	0.28	12830.9	41.6338	44.7143	3972.81
68621	14	168	Female	25.7422	Non-Hispanic Black	1.16	0.71	15618.4	42.7017	129	9374.66
68628	17	204	Female	20.4555	Non-Hispanic Black	1.61	0.76	9995.5	38.5122	102.286	5779.01
68634	15	180	Female	22.3517	Non-Hispanic Black	5	0.42	16801.8	46.2766	81	8708.36
68639	19	228	Female	23.8474	Non-Hispanic White	3.82	0.49	17316	59.0836	151.571	67394.8
68641	14	168	Female	35.5914	Mexican American	1.04	0.25	12989.5	44.0542	66	10617.7
68642	16	192	Male	16.8032	Non-Hispanic Black	0.18	1.31	14568.2	40.5689	75.5	8266.28
68653	9	108	Male	16.5671	Mexican American	0.5	0.33	17220.1	56.6951	40	5605.26
68655	19	228	Male	18.0103	Other/multiracial	1.84	0.91	13048.7	42.6868	126.857	5176.64
68658	17	204	Female	25.2493	Other/multiracial	5	0.26	16175.5	60.803	222.857	5738.35
68659	15	180	Female	27.1876	Non-Hispanic White	2.96	0.31	12055.4	63.9158	111.143	43073.3
68666	15	180	Male	20.6745	Other/multiracial	5	0.47	11163.5	39.3803	38.1429	5006.93
68671	6	72	Male	16.5495	Non-Hispanic Black	0.19	1.05	24983.3	81.2981	117.429	3963.31
68685	12	144	Female	30.6591	Non-Hispanic Black	1.32	0.61	13515	46.2206	55.4286	6990.46
68691	7	84	Male	17.4173	Non-Hispanic White	3.15	0.9	26788.9	82.9911	249.429	34932.4
68697	10	120	Male	15.0008	Mexican American	0.73	0.43	24074.6	80.1023	141.429	6337.63
68698	8	96	Male	15.8603	Mexican American	1.33	0.54	18791	54.8672	97	7100.23
68699	18	216	Female	24.4929	Non-Hispanic Black	2.59	0.32	14200.4	40.5786	23.4286	7123.19
68704	7	84	Male	15.4671	Non-Hispanic White	1.13	0.86	17537.9	67.411	42.7143	10143.5
68705	6	72	Male	22.6196	Non-Hispanic Black	0.76	0.8	24181.5	73.5877	111.714	6207.14
68718	6	72	Female	17.0478	Mexican American	0.67	1.06	22850.3	67.2391	172	6853.3
68723	9	108	Female	25.6195	Mexican American	0.51	0.52	19137.5	57.3676	156.714	5155.79
68728	9	108	Female	16.0151	Other Hispanic	0.89	0.44	16367.2	51.6285	45.2857	6304.5
68729	8	96	Male	18.5158	Mexican American	1.11	0.49	17451.6	50.3458	64.8571	6388.07
68735	11	132	Male	29.6872	Non-Hispanic Black	1.02	0.97	19806.4	73.1696	155.714	4299.93
68743	9	108	Male	16.4283	Other/multiracial	4.47	0.32	21642.9	99.972	112.714	2837.58
68747	10	120	Female	26.126	Other Hispanic	0.78	0.8	18116.2	51.025	64.5	8030.91
68779	16	192	Male	20.8216	Mexican American	4.21	0.49	17228.8	59.0013	129.429	13688.1
68784	18	216	Female	27.899	Mexican American	0.89	0.47	12768	39.896	59.5714	8970.47
68789	16	192	Male	23.0047	Non-Hispanic White	5	0.48	12360.7	44.8454	39	62911.3
68815	10	120	Female	18.7134	Other/multiracial	2.81	0.43	22487.9	56.5671	35.7143	3439.53
68826	7	84	Male	25.0324	Non-Hispanic Black	0.16	0.64	19249.7	67.5413	85.5	5195.17
68832	15	180	Male	16.1343	Other/multiracial	1.31	1.19	12760.2	51.0391	39.7143	3545.59
68834	7	84	Male	15.228	Non-Hispanic Black	5	0.49	21188.2	71.2566	125.286	7544.73
68838	7	84	Female	16.2478	Mexican American	0.52	0.53	25121.9	83.5521	111.143	6560.68
68844	8	96	Male	19.3923	Non-Hispanic White	1.48	0.7	11446.8	39.8464	124.333	45279.1
68851	13	156	Female	21.34	Mexican American	0.87	0.18	14818.1	45.1135	49	9680.34
68856	14	168	Female	28.8702	Other/multiracial	3.16	0.26	12737.5	45.0769	52.2857	7875.22
68857	12	144	Female	19.8151	Non-Hispanic White	3.8	0.98	11901.4	46.0274	51.6667	46496.2
68858	12	144	Female	21.7537	Other Hispanic	2.24	0.7	19799.7	51.627	104	7598.68
68861	8	96	Male	15.4804	Mexican American	0.31	1.11	14829.8	59.3255	52	5528.9
68890	8	96	Female	20.366	Mexican American	0.89	0.26	19761.8	58.7072	60.5714	11627.9
68893	15	180	Male	19.1365	Non-Hispanic Black	5	0.53	8702.99	34.8802	32	5716.58
68904	6	72	Male	16.7574	Non-Hispanic Black	0.42	0.88	21322.8	72.3696	99.7143	4063.9
68906	16	192	Female	30.5309	Mexican American	1.15	0.18	17824.4	46.7304	52.1429	6673.79
68909	16	192	Male	35.1357	Non-Hispanic Black	5	0.36	14488.3	41.6762	71	6756.94
68911	13	156	Male	22.8502	Non-Hispanic Black	0.76	0.48	9266.97	29.7422	59.1429	8779.2
68921	8	96	Female	18.9394	Non-Hispanic White	2.2	0.93	19980.2	60.0956	89.4286	22497
68923	13	156	Male	26.4919	Other/multiracial	1.48	0.87	10432.5	43.2377	42.5714	6016.01
68929	19	228	Female	23.7352	Other Hispanic	0.43	0.61	16788.2	43.1522	25.8571	12956.6
68930	6	72	Female	15.3754	Non-Hispanic Black	0.43	0.85	17948.7	62.3557	31.3333	4323.7
68938	9	108	Male	16.2133	Mexican American	1.02	0.61	17696.7	75.0228	42	6222.92
68939	7	84	Male	14.7159	Mexican American	1.91	0.3	16789.1	73.9433	65	7452.95
68942	14	168	Female	27.5376	Non-Hispanic Black	1.08	0.34	14565.8	45.8475	45.8571	6467.87
68957	12	144	Male	20.3379	Non-Hispanic Black	1.85	0.7	14689.5	39.7008	64.4286	5628.47
68958	12	144	Male	28.7217	Mexican American	3.04	0.58	16585.5	54.8218	41.8571	16151.2
68962	14	168	Male	25.6081	Other/multiracial	5	0.72	16334.5	43.7314	59.7143	6016.01
68968	12	144	Male	23.3347	Mexican American	0.81	0.78	15697.3	47.4164	65.2857	11472
68974	10	120	Male	15.4082	Non-Hispanic Black	2.43	0.43	19319.1	66.4224	103.857	5217.39
68987	9	108	Male	15.648	Other Hispanic	0.44	0.88	21117.2	57.4761	53.1429	7944.92
68994	19	228	Male	41.7804	Non-Hispanic White	2.62	0.68	14184.1	37.6475	113.286	37185.3
68997	7	84	Male	27.4874	Other Hispanic	0.48	0.51	15839.9	59.8167	53.4286	7246.68
69002	8	96	Male	18.8398	Mexican American	4.97	1.08	21741.9	82.5494	168	7003.71
69003	7	84	Male	14.9031	Other Hispanic	0.32	1.55	22841.5	75.8453	117.571	5163.67
69016	13	156	Female	26.1839	Non-Hispanic Black	0	0.33	20065.2	48.5821	54.7143	7372.59
69021	18	216	Male	27.7373	Mexican American	0.68	0.26	12513	40.9418	79	13668.3
69023	7	84	Female	15.8806	Other/multiracial	1.27	0.62	19153	60.3599	57.2857	7246.75
69029	6	72	Female	18.281	Non-Hispanic Black	0.02	0.88	22663.1	70.8086	161	3898.62
69064	6	72	Female	15.6529	Non-Hispanic Black	0.31	1.17	22075.3	67.9996	157	5695.18
69069	11	132	Male	24.6818	Non-Hispanic Black	0.67	0.82	21032.2	69.2187	68	5236.68
69076	18	216	Male	22.1793	Non-Hispanic White	0.79	0.86	14525.4	53.5746	38.4286	12375.7
69080	16	192	Male	27.2296	Non-Hispanic Black	0.86	0.83	17878.7	80.6633	113.429	9206.61
69087	15	180	Female	22.3321	Non-Hispanic White	0.5	0.62	11826.1	39.1616	49.4286	19543.9
69098	14	168	Male	28.4325	Mexican American	1.34	0.45	15993.2	43.9776	40	9171.83
69116	14	168	Male	28.0351	Non-Hispanic White	3.04	0.62	18714.4	64.025	109.571	45518.4
69118	11	132	Male	18.6006	Other/multiracial	1.07	0.66	17422.6	56.7476	62.1429	2560.19
69119	16	192	Male	21.7968	Non-Hispanic Black	2.78	0.45	14896.5	55.8762	107	7783.27
69122	16	192	Male	32.7745	Non-Hispanic Black	3.67	1.58	15808.3	51.2366	96.4286	5495.8
69127	8	96	Male	18.1463	Non-Hispanic White	1.61	0.94	19012.2	73.3439	84.1429	29193
69128	8	96	Male	18.2337	Non-Hispanic Black	0	0.76	21289.6	75.2825	71.2857	4599.52
69129	18	216	Male	28.4107	Other Hispanic	1.09	6.04	12563.7	42.1468	243.429	11448.2
69132	6	72	Male	13.1863	Non-Hispanic Black	0.74	1.78	18672.5	61.3258	66.8571	5832.5
69138	16	192	Female	23.2435	Non-Hispanic White	1.45	0.18	14960.2	45.3622	98	36721.9
69139	17	204	Female	30.3015	Other Hispanic	0.93	0.36	15400.9	58.4598	12.8571	13923.8
69143	10	120	Female	18.7005	Non-Hispanic Black	1.1	1.05	17106	53.5639	15.2857	4032.15
69155	9	108	Female	17.3405	Non-Hispanic White	1.34	0.68	18878.8	64.5199	167.571	37871.1
69156	12	144	Male	19.1379	Non-Hispanic White	5	0.48	12044.9	31.7035	98.2857	42532.8
69160	17	204	Male	23.826	Mexican American	4.99	0.49	13573.9	40.8736	57.2857	13888.4
69163	10	120	Female	17.5067	Other/multiracial	5	0.18	14892.3	49.4789	125.429	4752.4
69169	10	120	Male	28.8488	Non-Hispanic Black	0.42	0.59	15194.8	47.6467	46.8571	5302.02
69173	14	168	Male	18.56	Non-Hispanic Black	1.95	0.83	19430.8	58.3855	92.1429	7438.93
69174	12	144	Female	23.3918	Non-Hispanic Black	4.47	0.4	15841.6	61.2914	39.2857	5875.13
69182	8	96	Female	14.3854	Other Hispanic	0.46	1.59	18194.6	65.3975	25.5714	6035.06
69183	6	72	Male	17.2844	Mexican American	1.33	0.5	21153.3	67.3307	38.7143	5361.5
69193	12	144	Female	20.9561	Other Hispanic	0.01	0.46	12338.1	40.7447	69.7143	10185.1
69194	6	72	Female	15.2817	Non-Hispanic Black	0.52	0.89	23478.1	68.3703	91	5562.47
69198	13	156	Female	20.8541	Mexican American	0.67	0.48	19494.1	50.3801	370.429	10075.5
69202	9	108	Male	16.0557	Mexican American	1.3	0.82	24709.5	99.5995	162.143	8860.11
69204	16	192	Female	19.7	Non-Hispanic White	1.03	0.58	13034.9	47.4925	70	15656.2
69215	9	108	Female	19.0202	Mexican American	1.34	0.62	15629.7	53.9761	49.8571	9941.76
69217	16	192	Female	26.0583	Other/multiracial	0.92	0.58	17765.1	46.9108	222.429	16064.8
69222	6	72	Male	16.9155	Non-Hispanic White	2.17	0.72	23006.7	79.4897	59.4286	26115.7
69226	10	120	Female	16.1139	Non-Hispanic Black	4.21	0.56	16372.1	58.1843	67	4051.68
69230	8	96	Female	17.2005	Mexican American	0.81	1.39	26130	81.0223	178.429	8206.01
69231	10	120	Male	16.9763	Non-Hispanic Black	0.78	2.06	19762.5	65.2857	149.857	7064.67
69234	8	96	Male	19.6429	Non-Hispanic Black	0.27	2.94	20794.8	71.0036	334	6304.91
69240	7	84	Female	14.9589	Other/multiracial	1.95	0.75	20613.3	66.4676	124.571	4672.63
69246	19	228	Male	22.9619	Other/multiracial	5	1.03	10606.8	39.4934	52.5714	3970.02
69252	11	132	Male	16.7973	Mexican American	1.79	0.51	15140.9	59.5571	119.714	7586.54
69265	11	132	Female	18.6738	Mexican American	0.26	0.42	13615.1	45.1787	65	8616.57
69268	11	132	Female	17.005	Non-Hispanic Black	0.53	1.53	16932.7	49.2062	81.2857	5634.64
69276	16	192	Male	22.2438	Mexican American	5	0.74	15837.6	60.094	206.714	11443.5
69292	12	144	Male	22.221	Non-Hispanic White	1.52	0.63	15969.5	59.4541	72	58287.7
69293	9	108	Male	18.9383	Non-Hispanic White	1.1	0.45	18040.9	59.8891	50.8571	12836.3
69297	7	84	Female	17.7819	Other Hispanic	1.56	0.53	21517.4	61.9109	75.4286	7335.17
69302	14	168	Female	24.9445	Non-Hispanic Black	1.72	0.51	21435	51.9772	98.4286	8708.36
69303	12	144	Female	35.5178	Mexican American	2.82	0.18	14221.9	42.0509	49.8571	14972.7
69304	11	132	Male	15.4213	Non-Hispanic White	3.06	0.55	18662.2	58.3219	296.286	23782.9
69305	14	168	Male	33.1793	Non-Hispanic Black	0.57	0.98	17795	53.5147	291.571	6292.32
69308	12	144	Male	22.1951	Non-Hispanic Black	1.61	1.11	15698.8	54.8187	188.571	5628.47
69310	18	216	Female	20.6025	Other Hispanic	2.01	0.35	17792.3	50.6319	60.7143	8617.3
69311	16	192	Female	22.3925	Mexican American	2.46	0.37	13233.5	51.877	81.1429	10613.3
69316	17	204	Female	17.061	Other/multiracial	0.69	0.88	9614.08	41.6125	42	3940.99
69327	10	120	Female	25.315	Non-Hispanic White	5	0.43	18534.6	52.7905	135.714	27443.9
69331	13	156	Female	19.5113	Non-Hispanic Black	0.41	0.27	16390.4	49.5012	50.4286	5599.11
69332	15	180	Male	23.0152	Non-Hispanic Black	2.46	0.72	10028.1	45.0751	119.571	10387
69338	13	156	Female	34.2727	Mexican American	1.33	0.26	14609.8	44.7483	23.8571	8124.69
69340	14	168	Male	16.1546	Other/multiracial	2.41	0.68	13585.2	59.9393	53.5714	3545.59
69341	6	72	Male	15.8663	Mexican American	0.31	1.76	19191.8	62.6373	66.5714	5528.9
69348	13	156	Female	21.5161	Non-Hispanic White	1.11	0.53	14162.7	42.9961	66.8571	16894.9
69357	8	96	Male	12.7218	Non-Hispanic Black	0.27	1.36	20523.7	66.5392	58.8571	4658.87
69358	11	132	Male	18.6209	Non-Hispanic White	2.42	0.45	16701.8	62.7539	94.8571	21262.4
69370	17	204	Male	27.7951	Mexican American	3.78	0.41	20256.4	53.9831	152.857	10519.2
69383	10	120	Female	14.183	Other/multiracial	4.47	0.25	17859.7	65.0058	50.7143	2687.58
69384	7	84	Male	16.8617	Non-Hispanic Black	1.12	1.84	19023	57.3478	8.85714	5438.55
69396	10	120	Male	30.8159	Non-Hispanic Black	1.19	0.56	23973.8	72.7551	223.286	4457.39
69406	16	192	Male	21.6904	Other/multiracial	1.64	0.4	13743	46.6403	66.8571	4549.33
69408	16	192	Female	20.5774	Mexican American	0.42	0.34	20508.3	52.1931	67.8571	7121.58
69426	14	168	Female	22.4268	Other/multiracial	2.87	0.92	13479.3	38.2714	57.4286	6113.19
69437	6	72	Female	16.5923	Non-Hispanic White	1.3	2.48	19960	57.5331	148.286	9808.41
69438	16	192	Male	30.1006	Non-Hispanic White	1.55	0.43	8999.71	37.7272	83.1667	15295.4
69447	13	156	Female	20.7733	Non-Hispanic Black	4.44	0.27	11390.3	44.8198	72	8487.38
69461	13	156	Female	26.764	Other/multiracial	3.23	0.69	17071.5	51.9518	78.1429	3602.86
69466	8	96	Female	19.2185	Other/multiracial	0.64	0.91	18197.5	55.6832	26	3244.83
69500	19	228	Male	16.8739	Non-Hispanic White	3.82	0.79	25226.2	48.8924	377.714	63259
69507	8	96	Female	13.6655	Other/multiracial	3.67	0.94	14507.4	51.3292	67.7143	5645.01
69529	7	84	Male	15.3438	Non-Hispanic White	3.36	0.81	24669.3	81.2941	154.286	42959.8
69535	16	192	Male	26.8263	Other/multiracial	1.6	0.34	13766.8	52.3761	56	29381.3
69545	17	204	Female	26.6062	Non-Hispanic White	1.03	0.54	16721.3	45.236	109.429	15656.2
69551	12	144	Female	20.9737	Non-Hispanic Black	5	0.37	11815.7	44.4363	36	5875.13
69554	6	72	Male	18.4516	Non-Hispanic Black	0.4	0.73	21249.9	65.3766	104.143	4663.56
69555	11	132	Female	20.0623	Non-Hispanic Black	1.11	0.48	19896.6	63.468	114.714	3888.26
69559	8	96	Female	22.2411	Mexican American	2.1	0.46	17886.8	53.1207	114.143	7770.87
69561	19	228	Female	33.3574	Non-Hispanic Black	0.53	0.86	13638.4	39.7969	58.2857	5841.18
69567	10	120	Female	27.9298	Non-Hispanic White	0.37	0.37	19047.2	64.7211	101	9275.65
69571	19	228	Male	21.5243	Other/multiracial	1.48	0.64	10613.1	42.4213	59.1429	6016.01
69575	12	144	Female	24.8699	Non-Hispanic Black	0.26	1.32	15208.2	48.1509	113.714	6011.79
69588	10	120	Female	15.2323	Non-Hispanic White	4.34	0.39	20775.5	72.0767	258.143	33335.4
69601	17	204	Male	31.3093	Non-Hispanic White	5	1.13	14399.8	38.3944	329.857	47508.7
69611	8	96	Female	15.4099	Other/multiracial	5	0.64	10810.7	40.2249	141	4752.4
69615	12	144	Female	18.2615	Mexican American	1.12	0.46	14585.9	49.4832	99	9680.34
69627	13	156	Female	19.853	Non-Hispanic Black	2.72	0.3	8980.77	37.7535	42.5714	6829.57
69629	16	192	Female	31.1478	Non-Hispanic White	0.59	0.3	10622.7	33.8648	132.714	23875.9
69634	14	168	Female	33.527	Other Hispanic	0.83	0.36	13594.1	46.4688	20.2857	11597.8
69642	19	228	Male	28.4698	Non-Hispanic Black	0.05	0.73	10571.5	46.5659	92	8779.2
69646	9	108	Male	15.9238	Non-Hispanic White	4.07	0.3	19411.8	67.6586	230.286	43187.3
69651	15	180	Male	36.4855	Non-Hispanic Black	0.43	0.77	16058.3	49.9995	22	9035.74
69659	12	144	Female	25.9648	Non-Hispanic White	0.95	0.51	18060.2	55.7597	262.143	21634.2
69662	7	84	Female	18.8726	Mexican American	1.17	0.33	21932.3	61.1913	179.286	7335.95
69677	13	156	Male	21.0031	Non-Hispanic Black	1.07	0.31	9458.91	36.7338	32.1429	6840.21
69683	8	96	Male	13.7191	Non-Hispanic Black	2.07	0.59	18599.8	69.2292	89.2857	4199.4
69685	17	204	Female	30.1325	Mexican American	1.12	0.42	15547.9	45.4653	91.5714	12762.3
69694	15	180	Male	40.7837	Non-Hispanic Black	5	0.74	17928.7	50.8963	174.714	4926.43
69706	9	108	Female	15.5954	Other/multiracial	0.24	0.35	11736.9	40.0288	44.8571	4346.01
69713	17	204	Male	24.3242	Other Hispanic	0.83	0.47	11630.2	43.0944	75.8571	12505
69718	15	180	Female	19.4721	Non-Hispanic White	2.91	0.64	14573.4	47.1629	28.5714	43929.9
69722	7	84	Male	15.8217	Non-Hispanic Black	0.42	0.99	21963.6	61.4721	132.429	4063.9
69723	9	108	Female	29.002	Non-Hispanic White	0.61	1.15	22394.1	57.2013	73.2857	11198.6
69741	10	120	Male	19.616	Mexican American	0.51	0.41	18474.7	67.5126	77.5714	8860.11
69757	19	228	Male	18.4156	Other/multiracial	3.04	0.27	12059	37.5451	81.7143	5573.96
69763	6	72	Female	14.65	Non-Hispanic Black	0.76	0.71	18695.3	52.4253	31.4286	4423.37
69780	9	108	Male	15.3917	Non-Hispanic White	3.15	1.05	20459.1	73.1994	171.571	34932.4
69788	14	168	Male	35.0096	Other Hispanic	0.93	0.18	13610.5	43.2403	31.2857	15013
69794	9	108	Male	23.5711	Other Hispanic	3.52	0.38	19025.2	57.1762	134.5	4736.8
69799	8	96	Female	16.3079	Non-Hispanic Black	1.55	0.69	20769.7	64.9173	40	4293.72
69814	15	180	Female	29.1889	Other Hispanic	2.95	0.32	12117.9	42.2985	31.2857	9511.59
69818	19	228	Female	22.4049	Other/multiracial	0.33	0.63	11087.9	44.8494	61	4731.38
69819	11	132	Female	19.3846	Non-Hispanic White	2.33	0.37	18183.7	48.7159	116.286	35439.4
69820	6	72	Female	14.6963	Mexican American	0.63	0.96	25501.2	82.7217	159.857	8332.35
69839	8	96	Female	18.172	Mexican American	0.55	1.35	20972	69.9105	119.286	8683.97
69841	16	192	Male	22.4905	Mexican American	1.04	0.62	20522.7	93.252	216.857	10860.5
69845	15	180	Female	19.5152	Non-Hispanic White	0.94	0.57	14055.6	49.8539	104.714	15632.9
69850	10	120	Female	21.4623	Mexican American	1.57	0.58	16247.7	46.1934	141	8273.62
69853	10	120	Male	14.9155	Non-Hispanic Black	0.07	0.64	16536.1	59.3603	24	4576.55
69860	18	216	Female	25.6665	Non-Hispanic Black	0.53	0.33	13019.6	39.6205	56.5714	5841.18
69878	15	180	Female	29.0723	Other/multiracial	1.83	0.46	15024.7	45.6625	52.4286	8177.29
69882	14	168	Female	26.066	Non-Hispanic Black	1.04	0.4	11892.3	42.5268	65.4286	5925.12
69883	14	168	Female	25.8348	Mexican American	0.51	0.38	14751.2	48.2384	152	14540.3
69889	13	156	Male	19.5033	Non-Hispanic Black	5	0.52	16717.6	69.8969	207.571	7038.48
69901	17	204	Male	26.6314	Mexican American	3.37	0.82	12582.5	41.8846	17.5714	10307
69904	16	192	Female	20.3451	Other Hispanic	1.66	0.73	19739.2	48.0205	274.143	7598.68
69918	11	132	Female	15.4287	Non-Hispanic Black	0.43	0.85	18441.3	48.3877	141.429	3950.6
69920	9	108	Female	30.6184	Other/multiracial	1.15	0.39	15076.2	49.2329	72.8571	11068.7
69926	11	132	Female	17.3297	Other Hispanic	0.4	0.71	16383.1	58.8274	120.429	8518.5
69937	19	228	Male	36.244	Non-Hispanic White	0.75	0.47	17406.2	42.7985	208.429	11759.4
69938	16	192	Female	18.4628	Non-Hispanic Black	1.04	0.5	12148.3	39.941	38.1429	5925.12
69944	18	216	Female	25.4865	Non-Hispanic Black	0.87	0.87	24045.7	55.2699	207.857	5642.79
69946	6	72	Male	15.3502	Non-Hispanic White	2.83	0.91	20603.3	74.2755	72.8333	22463.5
69950	10	120	Female	17.0874	Non-Hispanic Black	2.78	0.82	17605.5	54.233	45.8571	4142.66
69953	8	96	Male	17.1425	Other Hispanic	2.6	0.67	17514.1	63.9864	74.5714	7058.05
69955	10	120	Male	19.3485	Other/multiracial	0.78	0.78	16669.1	63.0265	144.286	3925.61
69967	8	96	Male	15.5605	Non-Hispanic White	1.2	0.88	22683.7	85.9647	125.714	14938.9
69968	16	192	Male	21.0353	Non-Hispanic White	2.33	0.45	14217	42.1216	146.571	56357.8
69969	11	132	Male	22.5215	Mexican American	0.18	1	23060	81.0341	118.143	7003.71
69977	12	144	Female	22.4877	Other Hispanic	0.54	0.66	21736.3	58.968	155.286	7824.9
69978	13	156	Female	45.2683	Non-Hispanic Black	1.54	0.73	5698.21	27.6423	48.8	9650.38
69982	8	96	Female	14.7758	Non-Hispanic White	1.17	1.06	23511	66.3341	93.2857	22191.3
69984	16	192	Female	31.5724	Mexican American	0.74	0.26	12082.3	41.1277	76.8571	14979.4
70002	9	108	Female	17.9786	Other Hispanic	5	1.2	19685.3	59.0688	32.1429	9904.03
70004	12	144	Male	18.702	Non-Hispanic White	5	0.34	17595.2	64.773	111.143	49250.8
70011	14	168	Male	18.1883	Other/multiracial	1.64	0.71	19180.3	80.6285	120.571	4549.33
70017	14	168	Female	19.2247	Non-Hispanic Black	0.57	0.85	13555.3	40.5794	103.571	6692.02
70021	10	120	Female	19.8891	Non-Hispanic White	2.2	0.58	17308.8	68.0476	170.714	22497
70024	9	108	Female	15.6936	Non-Hispanic Black	0.41	1.17	19941	71.9481	83.7143	3913.26
70025	16	192	Female	28.4952	Other Hispanic	1.66	0.47	18893.9	57.2168	230.143	7598.68
70027	7	84	Male	37.1343	Mexican American	1.33	0.39	17307.9	49.1084	13.7143	5361.5
70036	7	84	Female	16.0614	Other Hispanic	0.94	0.57	21349.4	77.1351	132	8552.07
70039	9	108	Female	29.3097	Non-Hispanic White	0.08	0.59	15174.8	47.6001	43	13462.5
70043	12	144	Female	24.1838	Non-Hispanic White	5	0.5	18113.5	53.2971	173.286	37565.1
70047	19	228	Female	22.6665	Non-Hispanic Black	3.06	0.3	7976.25	31.7442	17.4286	5875.13
70048	11	132	Female	18.3747	Non-Hispanic Black	0.69	0.85	15878.5	42.5879	129	4165.13
70051	10	120	Male	25.9445	Non-Hispanic Black	2.25	0.59	16028	55.8678	66.7143	5783.45
70057	7	84	Female	14.8238	Mexican American	0.61	0.5	27739.4	89.8422	156.857	8014.16
70068	8	96	Female	15.9813	Non-Hispanic Black	0.38	1.01	21868.3	59.7239	131.143	4295.16
70073	19	228	Male	20.2365	Non-Hispanic White	0.08	1.28	9314.27	37.0159	17.8571	18167
70076	14	168	Male	18.9834	Other/multiracial	3.25	0.79	16468.9	59.1947	162.286	3330.51
70081	19	228	Female	23.2144	Non-Hispanic Black	0.19	0.82	17132.4	48.2103	133.286	5284.33
70085	6	72	Female	21.9939	Non-Hispanic White	0.94	1.22	22292	58.8191	170	9544.7
70087	7	84	Female	17.7471	Non-Hispanic Black	4.47	0.61	17162.2	56.2311	30.8571	4055.58
70090	7	84	Female	19.0458	Non-Hispanic White	4.77	0.71	23810.5	70.4298	103	19641.1
70093	14	168	Male	19.7063	Non-Hispanic Black	5	0.49	15234.7	53.4355	137.857	7483.12
70097	7	84	Female	14.2279	Non-Hispanic White	1.67	0.51	17794.1	56.5808	24	34161.1
70099	17	204	Male	25.9708	Non-Hispanic White	5	0.85	13655.2	42.6778	153	51147.3
70100	11	132	Female	25.8078	Non-Hispanic Black	1.32	0.64	20580.3	48.0941	100.143	4848.06
70106	18	216	Male	26.8173	Non-Hispanic White	1.17	0.53	11433	36.4181	59	14936.8
70112	9	108	Female	15.9664	Non-Hispanic White	3.8	1.27	26415.8	80.8803	130	27443.9
70119	19	228	Male	25.704	Non-Hispanic White	0.11	0.58	16086.6	55.5182	188.143	54823
70137	17	204	Male	23.9915	Other Hispanic	0.25	0.91	16371.2	41.5398	142	7195.86
70138	6	72	Male	17.035	Other/multiracial	0.89	0.66	20735.6	71.0354	92.8571	10876.1
70139	10	120	Female	18.9525	Non-Hispanic Black	1.13	0.56	22923.8	64.8596	46.4286	5089.27
70144	12	144	Male	20.4303	Mexican American	2.04	0.66	15385.4	49.5937	6.42857	9702.7
70146	12	144	Female	18.6602	Other/multiracial	3.7	0.45	15859.5	48.4398	84.8571	5591.97
70147	14	168	Male	23.8197	Other/multiracial	3.69	0.68	13462.6	53.0926	47.7143	4656.17
70149	13	156	Male	18.786	Other/multiracial	5	0.79	17195.7	56.3773	133.857	4790.93
70159	13	156	Male	20.2922	Non-Hispanic Black	1.52	0.61	19803.5	66.6041	44.5714	5573.96
70184	16	192	Male	22.013	Non-Hispanic Black	4.44	0.35	16644	62.2545	210.857	8266.28
70187	15	180	Male	19.5364	Other/multiracial	5	0.39	15437.3	51.3477	260.857	5647.14
70190	9	108	Male	17.867	Mexican American	0.6	0.83	17190.1	71.4559	98.8571	7021.16
70193	17	204	Female	20.2865	Other Hispanic	0.81	0.33	13465.9	41.5972	44.2857	9093.03
70199	7	84	Male	15.4151	Non-Hispanic White	2.77	0.31	15652.8	54.5111	53.4286	32034.1
70205	7	84	Female	21.6789	Non-Hispanic White	0.3	2.04	22026.7	63.6547	201.143	13282.6
70207	8	96	Female	14.6256	Non-Hispanic White	5	0.46	19738.7	60.4878	59.5714	31355.6
70221	11	132	Female	16.1447	Non-Hispanic Black	3.14	0.69	21025.1	69.5912	50	4640.9
70232	18	216	Female	24.6629	Other/multiracial	2.72	0.5	12878.7	37.842	102.429	6273.59
70233	12	144	Female	17.9899	Mexican American	1.11	0.58	17263.7	54.3564	42	8428.34
70237	13	156	Male	19.7389	Non-Hispanic White	5	1.41	17886.3	65.0428	116.571	36486.8
70241	13	156	Male	22.6414	Non-Hispanic Black	1	1.76	17458.1	48.0643	86.4286	5911.78
70249	7	84	Male	13.9744	Non-Hispanic White	5	0.25	22411.4	71.7766	36.8571	20561.4
70256	16	192	Female	21.3316	Other/multiracial	3.9	0.73	12563.4	44.8461	54.7143	4644.4
70262	7	84	Male	16.3319	Other Hispanic	2.26	0.32	21381.6	70.4574	81	5722.29
70273	8	96	Female	16.0474	Mexican American	0.18	1.28	23387.4	83.1885	155.714	8185.62
70280	18	216	Male	32.5108	Other Hispanic	0.93	1.39	10794.1	38.4711	96.2857	10290.9
70289	8	96	Male	16.4244	Non-Hispanic White	2.91	0.63	26180.6	92.9884	165.286	23775
70322	16	192	Male	24.1437	Mexican American	1.04	0.4	21557.1	80.2087	156.286	10860.5
70323	7	84	Female	16.0575	Non-Hispanic Black	0.38	0.71	20401.6	59.1554	146.571	4455.31
70324	14	168	Female	23.3325	Non-Hispanic White	4.34	0.3	14565.9	49.9695	151.143	56477.8
70325	6	72	Female	13.2118	Mexican American	4.77	0.69	22966.3	70.1808	150.571	7653.61
70334	11	132	Male	20.4218	Non-Hispanic Black	4.52	0.67	16638.4	51.5991	99.2857	5203.33
70343	11	132	Male	18.4186	Other/multiracial	2.29	1.07	15822.7	57.7632	46.6667	3825.75
70346	11	132	Female	30.9021	Mexican American	2.87	0.54	19201.4	52.0519	66.4286	8206.01
70348	9	108	Female	17.2264	Non-Hispanic White	0.58	1.35	22226.2	65.1884	143.857	11932.6
70354	17	204	Male	16.3076	Non-Hispanic Black	2	0.44	13544.7	51.9772	25	5573.96
70360	8	96	Female	16.0557	Non-Hispanic Black	1.63	1.08	18254.1	53.9422	169.571	4411.65
70365	7	84	Female	16.5706	Other/multiracial	0.24	0.52	11996.2	52.4751	59.8571	4346.01
70370	6	72	Male	17.0224	Non-Hispanic Black	1.19	0.57	18426	64.5049	126.571	4457.39
70375	19	228	Female	33.0164	Mexican American	1.3	0.41	16414.8	42.6273	28.5714	11552.9
70376	17	204	Male	24.0818	Mexican American	0.51	0.38	18234.7	49.9794	93.2857	7207.8
70380	9	108	Male	16.7548	Non-Hispanic Black	1.3	1.06	20323.7	71.1831	163.857	4606.27
70388	12	144	Male	16.0748	Non-Hispanic White	4.86	0.58	10234.3	39.6962	118	27899.9
70390	8	96	Female	14.8246	Mexican American	0.51	0.54	21740.5	69.5607	93.7143	5155.79
70393	9	108	Male	15.846	Non-Hispanic Black	1.04	1.22	21877.5	79.8642	103.286	4785.77
70397	19	228	Male	28.0155	Mexican American	3.92	0.63	15713.4	45.1674	133.286	11006.5
70404	7	84	Female	16.4543	Other Hispanic	1.04	1.74	23174.9	64.0653	167	10833.4
70412	14	168	Male	30.6214	Mexican American	1.34	0.43	11120.5	38.3221	102.714	10863.7
70433	16	192	Male	22.635	Mexican American	2.87	0.86	10042.2	36.4446	19.8571	11472
70436	8	96	Female	20.4227	Non-Hispanic Black	1	0.55	18474	67.1725	86.5714	5858.8
70440	14	168	Male	20.8067	Non-Hispanic Black	0.78	0.63	16799.8	49.7168	160.429	5272.06
70444	13	156	Male	21.1236	Mexican American	0.95	0.98	14433.8	55.4089	92.4286	13794.9
70449	12	144	Female	19.2706	Other Hispanic	3.58	0.51	12956.3	44.0602	25	10728.6
70452	17	204	Male	34.1701	Other/multiracial	1.57	0.47	14460	41.86	65.5714	3420.83
70467	12	144	Male	19.7872	Other Hispanic	5	0.6	16683.1	57.9209	155.857	10884.3
70471	16	192	Female	37.5061	Other/multiracial	1.31	0.44	13251.8	44.185	55.5714	6220.11
70477	9	108	Male	15.7634	Other Hispanic	1.74	1.12	25499.5	79.3169	311.857	7680.09
70482	17	204	Male	22.9667	Other/multiracial	4.47	1.2	14496.5	44.9707	21.8571	5997.59
70486	10	120	Male	22.1041	Other Hispanic	0.41	0.34	13626.1	43.2199	94.4286	6682.8
70500	15	180	Male	14.3802	Mexican American	1.85	0.44	9464.37	39.4158	9.57143	12641.8
70506	9	108	Female	16.9117	Non-Hispanic Black	1.61	0.98	16588.9	57.7454	25.8571	4699.24
70526	10	120	Female	20.0907	Other/multiracial	3.8	0.96	18794.3	51.3442	3	4231.11
70532	9	108	Female	23.1091	Mexican American	1.55	0.65	19834.8	68.4159	119.571	10682.9
70538	11	132	Female	16.6445	Mexican American	0.68	0.62	15644.3	45.3977	15.1429	9777.01
70541	13	156	Female	20.1009	Other Hispanic	0.75	0.65	16627.6	48.159	79.2857	10294
70558	14	168	Male	29.3766	Non-Hispanic Black	1.21	0.52	20920.5	54.0512	178.143	5573.96
70578	16	192	Male	29.7901	Non-Hispanic Black	2.65	0.71	12999	52.2432	157.833	6373.41
70583	14	168	Male	44.2927	Other Hispanic	1.09	7.61	17281.6	48.3678	219.5	11448.2
70602	10	120	Female	15.2941	Non-Hispanic White	5	0.39	18984.2	63.4155	187.857	31965.8
70611	12	144	Female	37.3955	Non-Hispanic White	1.52	0.44	17275.9	49.4511	85.2857	54042.8
70618	13	156	Male	23.5884	Mexican American	1.07	1.24	15102.1	61.1055	130.429	11648.6
70620	9	108	Male	20.0818	Mexican American	4.03	0.42	18754.3	63.4658	107.857	6182.25
70621	10	120	Male	23.5767	Other/multiracial	2.11	0.94	16987.5	57.4684	23.5714	4695.13
70630	11	132	Male	29.2996	Other/multiracial	0.76	1	14321.7	55.2359	150.857	14904
70634	9	108	Female	16.1502	Mexican American	1.33	1.04	24991.6	73.6654	111.714	8332.35
70636	12	144	Male	17.6795	Non-Hispanic White	2.77	0.5	14502	49.7646	169.571	47508.7
70637	8	96	Male	17.7458	Non-Hispanic Black	1.52	0.65	18376.7	63.5094	34.2857	4292.35
70642	12	144	Male	23.7963	Non-Hispanic White	0.81	0.65	17098.1	56.0978	49.5714	15355
70643	7	84	Male	16.1959	Non-Hispanic White	5	0.7	20381.5	71.1335	60	21117.2
70648	9	108	Male	18.1558	Mexican American	0.61	0.46	20746.6	68.2861	162	6857.01
70655	17	204	Female	29.68	Non-Hispanic White	2.66	0.46	12792.9	51.1277	108.571	53086.3
70658	16	192	Male	39.2751	Mexican American	3.77	0.25	5525.46	30.8775	8.28571	13888.4
70662	11	132	Male	16.2333	Non-Hispanic White	1.17	0.76	18537.8	60.3981	128.714	23795.3
70665	13	156	Female	29.1214	Non-Hispanic Black	5	0.36	13270	42.6273	32	7100.49
70688	13	156	Female	17.4745	Non-Hispanic Black	0.53	0.44	15796.6	43.3157	87	8162.64
70709	9	108	Male	17.4086	Non-Hispanic Black	1.85	1.1	21206.3	72.0232	101.143	4566.82
70711	12	144	Female	26.3646	Other/multiracial	2.51	0.88	16269	49.3362	130.857	24389.5
70731	6	72	Male	16.611	Other/multiracial	2.42	0.68	15522.1	54.9424	20.5714	4543.62
70742	10	120	Male	20.9882	Other Hispanic	0.81	0.47	13461.1	46.7563	28.1429	6222.92
70760	7	84	Male	14.4202	Other/multiracial	4.33	1.18	23612.6	62.5632	69.5714	3620
70770	7	84	Male	15.9516	Mexican American	2.32	0.69	16375.8	54.1166	222	9105.95
70780	11	132	Female	17.4449	Non-Hispanic White	5	0.32	17827.4	65.8906	97.4286	24813.9
70781	19	228	Male	25.1972	Mexican American	3.37	1.07	17714	52.8701	44.7143	10307
70795	12	144	Male	32.1657	Non-Hispanic Black	1.04	0.58	19466.9	62.026	155.143	5770.78
70796	10	120	Female	26.048	Other/multiracial	2.68	0.78	12821.8	44.3743	40.7143	4346.35
70803	7	84	Male	15.8222	Non-Hispanic White	0.21	0.47	18016.1	66.3839	77.1429	7858.37
70814	7	84	Female	13.6552	Non-Hispanic White	4.12	0.54	22146.2	73.5465	193.429	24193.5
70820	13	156	Female	18.0351	Other Hispanic	5	0.5	15084.5	56.447	219.143	10529.4
70823	9	108	Male	17.6507	Non-Hispanic Black	5	0.6	22898.6	81.3807	65.5714	5112.43
70824	10	120	Male	28.4679	Mexican American	0.51	0.34	19650.8	66.4205	147.714	4411.35
70827	7	84	Male	17.4066	Non-Hispanic White	0.61	0.67	19066	60.1148	30.2857	14521.3
70829	13	156	Female	21.8944	Non-Hispanic Black	2.46	0.41	15651.7	51.5412	132	10664.8
70839	13	156	Female	18.6966	Non-Hispanic White	2.72	0.57	16322.4	50.205	209.857	66947.5
70840	10	120	Female	38.0937	Non-Hispanic Black	0.43	0.64	17574.8	45.0619	38.5714	6404.16
70847	19	228	Female	16.5734	Non-Hispanic Black	0.43	0.44	10560.2	42.6949	23.1429	5871.98
70852	14	168	Male	21.0379	Non-Hispanic Black	1.1	0.88	17091.3	53.9766	66.2857	5689.02
70855	9	108	Male	16.4972	Mexican American	1.53	0.59	18953.4	53.1587	77.8	7586.54
70857	9	108	Male	17.2782	Non-Hispanic White	0.56	0.42	26078.4	96.8922	156.857	13845.8
70858	9	108	Female	22.0896	Non-Hispanic White	2.77	0.18	16935.4	55.6901	71.4286	29874.8
70866	16	192	Female	20.4749	Non-Hispanic White	3.9	0.44	16121.5	52.5502	141.286	41309.1
70870	7	84	Male	14.8414	Non-Hispanic White	4.59	0.42	21821.6	65.8643	142	23775
70875	15	180	Male	28.6338	Non-Hispanic White	2.2	1.1	13536	44.6175	90.5714	35776.2
70879	10	120	Female	19.0807	Other/multiracial	1.57	1.02	14337.7	51.9616	43.1429	5300.43
70884	14	168	Male	18.0415	Non-Hispanic Black	1.34	0.96	20684.1	78.2275	183.429	6373.41
70885	8	96	Male	18.1422	Mexican American	0.22	0.79	20355	71.0919	143.286	5734.16
70889	18	216	Female	27.5105	Mexican American	0.22	0.56	15081.8	42.1025	131.143	8689.42
70892	6	72	Male	20.0062	Non-Hispanic Black	0.1	6.43	24054.4	66.9855	329.571	4218.66
70896	15	180	Male	25.1024	Non-Hispanic Black	2.05	0.62	15628.6	68.0037	86	6620.23
70902	11	132	Male	21.8279	Non-Hispanic Black	1.09	0.82	13426.7	53.5263	39.5714	4618.58
70903	18	216	Female	26.1149	Mexican American	1	0.65	26892.1	72.3982	83.4286	9623.38
70918	7	84	Female	14.7705	Non-Hispanic White	1.02	0.44	20351.4	76.1492	107.429	11306.1
70937	12	144	Female	26.805	Non-Hispanic Black	0.57	0.63	18388.3	51.7276	213.286	6460.62
70942	16	192	Female	38.9586	Mexican American	1.33	0.28	16726	49.6693	31.8571	8124.69
70943	8	96	Male	26.3359	Mexican American	0.17	1.67	15857.8	43.9775	73.2857	5487.72
70948	19	228	Female	20.0316	Non-Hispanic Black	0.05	0.4	10363.9	39.4923	63.1429	9452.85
70951	7	84	Male	22.4913	Non-Hispanic Black	0.41	1.08	16231.7	64.711	16.75	4251.78
70956	15	180	Male	18.0958	Mexican American	0.81	0.59	13711.6	53.4835	102.286	10240.8
70978	15	180	Male	22.5564	Non-Hispanic Black	0.31	0.81	22822.1	65.6953	134.286	6517.7
70989	16	192	Male	19.0073	Non-Hispanic White	0.58	1.5	15335.5	61.4323	124.714	16102.5
70990	6	72	Female	15.8763	Mexican American	2.96	0.72	25809.6	74.9572	78.5714	7667.89
71001	6	72	Male	15.4861	Non-Hispanic Black	0.65	2.25	21300.3	71.4732	107.286	3869.12
71017	10	120	Female	18.7616	Non-Hispanic White	1.3	0.32	17560.4	56.849	157.714	8200.13
71019	10	120	Female	21.6723	Mexican American	0.27	0.35	17519	53.4184	96.1429	8030.91
71022	11	132	Male	27.7832	Non-Hispanic White	0.87	0.45	9912.51	37.7105	91.4286	10237.5
71023	10	120	Male	16.0635	Mexican American	3.15	0.49	16077.2	68.5754	84.2857	6952.96
71024	7	84	Male	16.072	Non-Hispanic White	5	0.5	26221.8	88.222	99.7143	24617.8
71026	14	168	Male	16.0019	Mexican American	0.81	1.27	5584.61	24.0854	1.57143	9738.84
71030	13	156	Female	21.0487	Other Hispanic	3.45	0.49	14419.1	37.2563	71.2857	7598.68
71032	12	144	Female	17.4401	Mexican American	2.1	0.6	9246.09	40.4728	22.7143	11611.9
71034	11	132	Male	20.4303	Non-Hispanic Black	1.97	0.53	21712.2	77.9611	175.571	4232.51
71035	7	84	Male	19.8718	Other/multiracial	2.87	0.81	18153.7	53.909	51.2857	5730.81
71043	9	108	Female	17.2024	Non-Hispanic Black	2.68	0.64	20920.2	59.106	125.143	6804.42
71058	19	228	Female	20.4991	Non-Hispanic White	1.26	0.66	15075.9	44.2623	133	21552.8
71073	18	216	Female	29.5164	Non-Hispanic Black	2.7	0.47	14253.5	39.3809	179.571	6460.62
71077	13	156	Female	23.3503	Mexican American	1.29	0.47	15281.7	44.9635	45.5714	6716.38
71088	13	156	Female	16.7978	Other Hispanic	5	0.63	15086.6	50.3911	191.429	8778.71
71096	13	156	Female	20.0946	Mexican American	1.11	0.18	18538.9	63.6257	142.429	9680.34
71098	19	228	Female	35.3121	Non-Hispanic Black	0.32	0.42	14807.7	45.4304	62.5714	9374.66
71115	12	144	Female	44.4937	Non-Hispanic Black	2.97	0.3	6474.24	27.0833	5.14286	6071.82
71116	7	84	Female	14.9326	Non-Hispanic Black	0.64	1.53	21782.8	74.4428	67.1429	5171.54
71125	9	108	Female	14.0439	Other/multiracial	0.31	0.42	15966.8	45.1449	56.7143	2856.14
71128	6	72	Male	22.4758	Non-Hispanic White	0.37	0.56	21172.1	55.3901	56.4286	10285.3
71129	16	192	Male	22.771	Non-Hispanic White	3.16	0.18	13339.7	42.8998	133.714	37081.6
71131	13	156	Male	17.3752	Non-Hispanic White	5	0.36	19144.6	71.8217	22.2857	35696.4
71139	7	84	Male	14.7425	Mexican American	0.5	0.44	18420.9	63.0722	64.4286	5605.26
71145	15	180	Female	24.0124	Mexican American	2.94	0.45	12891.9	44.022	63.1429	10733.6
71149	12	144	Male	18.3117	Other/multiracial	4.47	0.44	16249.9	71.583	94.5	2978.8
71150	8	96	Male	17.7551	Non-Hispanic Black	0.91	3.64	18950.2	66.1289	238.143	7147.6
71151	8	96	Female	46.0699	Non-Hispanic Black	0.67	1.22	18085.8	52.8196	102.286	5876.98
71153	7	84	Female	18.3541	Non-Hispanic Black	4.9	0.51	20747.8	72.5147	69.1429	3553.26
71156	16	192	Female	17.2807	Mexican American	1.98	0.57	10435.4	34.9801	81	10875.1
71162	13	156	Male	29.7555	Other/multiracial	0.43	0.57	16091.3	54.0676	79.4286	7488.29
71163	11	132	Male	22.3303	Non-Hispanic White	1.11	0.6	19810.1	64.9081	219.857	26144.5
71174	11	132	Male	15.8427	Non-Hispanic White	1.18	0.55	19950.1	74.5219	83.2857	10056.8
71190	12	144	Female	33.985	Non-Hispanic Black	0.18	0.52	14917.9	40.0502	41.5714	6088
71193	7	84	Female	15.6683	Non-Hispanic White	0.87	0.64	20232.4	65.6547	177.857	9808.41
71196	18	216	Female	17.0517	Other/multiracial	2.01	0.76	9432.16	38.913	21.2857	2956.59
71198	11	132	Female	24.2117	Non-Hispanic Black	1.33	0.62	18654	52.9877	80.8571	5863.09
71205	12	144	Female	21.6397	Non-Hispanic White	3.36	0.79	18418.1	49.5129	242.143	67877.7
71214	11	132	Female	18.2565	Mexican American	0.87	0.31	17125.2	51.2892	65.4286	7466.09
71233	6	72	Male	15.667	Non-Hispanic Black	0.36	0.64	21825.3	75.1036	42.8571	6255.56
71235	9	108	Male	13.7077	Non-Hispanic White	5	0.25	22374.1	89.4384	27.5714	20561.4
71246	14	168	Male	17.3634	Mexican American	3.9	0.36	17904.3	56.754	132.286	12456.6
71247	13	156	Male	18.5202	Non-Hispanic Black	3.25	0.67	17052.6	56.2167	31.8571	7339.73
71257	7	84	Male	17.9271	Non-Hispanic Black	1.04	0.85	23262.2	71.0583	166	4443.91
71258	19	228	Female	31.9284	Other Hispanic	4.3	0.8	13696.1	39.9437	84.4286	8741.12
71262	15	180	Male	17.1982	Non-Hispanic White	4.5	0.27	10400.7	50.14	137.429	30814.1
71265	15	180	Female	23.4492	Non-Hispanic Black	5	0.44	13624.1	39.8198	70.8571	3987.98
71273	11	132	Male	12.5274	Mexican American	1.9	2.06	8633.09	34.4742	109.429	6966.81
71275	12	144	Female	18.7321	Non-Hispanic Black	3.82	0.36	15578.4	51.4615	38.2857	10261.9
71285	10	120	Male	22.2315	Mexican American	1.07	0.69	21692.1	86.684	127.857	7129.25
71290	10	120	Female	19.7313	Other Hispanic	3.4	0.43	16640	56.4653	54.4286	6640.94
71297	19	228	Male	21.8275	Non-Hispanic Black	0.91	0.57	9197.57	36.5747	49.1429	6351.93
71298	7	84	Female	15.9505	Other/multiracial	2.29	0.81	23829.4	76.83	85.8571	5701.6
71305	7	84	Male	19.014	Mexican American	1.89	0.18	22430.1	81.5581	85.4286	7527.67
71323	9	108	Male	17.2237	Other/multiracial	4.32	1.02	15794.9	53.7117	87.5714	3172.62
71326	6	72	Male	15.5935	Non-Hispanic Black	0.86	0.85	20114.4	68.2249	65.8571	4334.33
71329	8	96	Male	13.5901	Non-Hispanic White	1.57	3.72	25896.7	84.2502	249	34449.5
71332	10	120	Female	21.016	Mexican American	0.96	0.34	21128.9	64.6302	112.571	10355.3
71337	7	84	Male	15.0574	Non-Hispanic White	4.07	0.52	15725.9	54.0352	113	33574
71350	6	72	Female	17.9907	Non-Hispanic Black	0.93	1.35	16254.1	48.0509	69.8571	4901.44
71352	10	120	Female	20.0297	Other/multiracial	0.89	1.33	17650.8	66.5716	29.4286	4842.54
71364	13	156	Male	25.7026	Non-Hispanic Black	0.43	0.62	16407	47.0275	11.8333	6100.38
71367	7	84	Male	17.799	Other Hispanic	2.91	0.31	19115	76.4594	74.5714	6737.95
71370	9	108	Male	15.5349	Non-Hispanic White	0.1	0.79	16389.7	48.401	97.2857	11343.5
71384	7	84	Female	20.0606	Mexican American	1.49	0.73	17871.7	54.6311	126.429	8142.5
71385	6	72	Female	20.1195	Non-Hispanic White	1.03	1.16	21264.7	57.5362	101.429	14318.9
71391	11	132	Male	16.98	Non-Hispanic White	5	0.39	20086.6	71.4177	7.85714	20561.4
71406	8	96	Female	16.9059	Non-Hispanic Black	0.38	1.09	26198.9	75.4127	169	4449
71408	19	228	Female	27.2531	Other Hispanic	0.27	0.6	14975.9	44.2781	80	8819.52
71410	15	180	Female	16.3124	Non-Hispanic White	5	0.18	13296.4	49.484	84.8571	52470.7
71418	7	84	Female	15.8984	Other/multiracial	4.77	0.75	18828.7	55.3098	297.286	5615.27
71424	19	228	Male	21.8318	Non-Hispanic White	0.09	0.48	12221.5	37.5551	140.571	54823
71432	13	156	Female	19.4239	Mexican American	2.96	0.37	15987.7	52.9287	92.1429	9941.98
71434	17	204	Male	28.3732	Other/multiracial	5	1.61	16977.3	64.1667	189.571	4894.54
71440	10	120	Male	17.4564	Mexican American	2.02	0.53	17731.6	55.9	74.1429	6558.33
71441	12	144	Female	23.7515	Other Hispanic	0.38	0.55	18635.8	50.9459	176.286	8172.43
71443	7	84	Male	21.1609	Mexican American	0.63	1.26	26211.3	71.9623	276	6276.72
71453	14	168	Male	17.1298	Other/multiracial	2.88	0.34	15620.8	55.2379	111.857	6087.8
71461	7	84	Male	15.4983	Non-Hispanic Black	2.43	0.98	23524.1	70.7641	185.857	6760.61
71475	12	144	Female	30.0414	Non-Hispanic White	0.59	0.38	10759	41.3923	91.2857	23875.9
71479	15	180	Female	17.9952	Other/multiracial	2.72	0.38	5368.82	31.1392	0.142857	6273.59
71486	11	132	Female	21.6447	Non-Hispanic Black	1.73	0.59	12551.7	41.8222	48.8571	4564.48
71490	11	132	Female	22.0145	Mexican American	0.68	0.51	20867.2	57.2038	191.714	6987.5
71499	16	192	Male	24.2358	Non-Hispanic Black	5	0.18	14236.6	54.7388	89	6031.98
71500	6	72	Male	17.7622	Mexican American	4.97	1.01	18652.4	59.2183	133.143	7003.71
71502	16	192	Male	20.6475	Mexican American	0.81	1.18	9847.65	34.7138	15.1429	9738.84
71504	16	192	Female	20.4582	Mexican American	0.35	0.59	11158.7	37.8321	20.8571	12229.3
71512	18	216	Male	21.6832	Other Hispanic	0.82	0.8	18304.2	49.9859	265	9140.12
71513	18	216	Male	32.5802	Other Hispanic	1.39	0.36	14291.6	46.3177	75.5714	8813.68
71519	12	144	Male	19.3954	Non-Hispanic Black	1.97	1.32	17192.8	76.7662	110.714	5496.26
71521	18	216	Male	19.0093	Non-Hispanic Black	5	0.84	9377.93	32.5107	70.5714	6756.94
71537	11	132	Male	24.6489	Non-Hispanic Black	1.02	2.32	17468.6	59.6992	138.714	7089.75
71541	8	96	Female	14.1319	Mexican American	1.08	0.33	15958.7	55.218	128	7686.9
71543	10	120	Female	20.3958	Mexican American	0.67	0.49	16302	46.2127	62.1429	6949.64
71546	9	108	Male	14.0274	Non-Hispanic Black	0.84	0.3	21151.8	53.2566	152.286	3547.19
71557	6	72	Male	16.2095	Other/multiracial	3.04	0.63	22136	79.0352	71.5714	6881.06
71558	12	144	Female	29.1557	Non-Hispanic Black	0.92	0.9	19536.9	48.6407	133.286	6322.18
71568	13	156	Male	31.0804	Mexican American	1.49	0.45	15298.6	51.3524	81	11383.2
71572	8	96	Male	16.2137	Non-Hispanic White	3.58	0.79	23572.9	80.9644	94.7143	28678.9
71586	7	84	Female	15.1467	Other/multiracial	1.7	1.28	19806.8	67.6148	107.857	3822.26
71587	9	108	Female	20.001	Mexican American	2.17	0.68	17349.2	54.5458	82	8689.76
71588	12	144	Female	16.6701	Non-Hispanic White	2.44	0.34	16000.4	40.9381	199.143	45036
71592	8	96	Female	27.2087	Mexican American	2.29	0.57	20504.3	54.6592	140.143	7335.95
71597	13	156	Female	19.2473	Non-Hispanic White	0.94	0.57	12123.4	43.1904	85.25	15632.9
71602	9	108	Female	24.7117	Non-Hispanic White	0.81	0.53	25309.4	71.4029	137.143	8885.05
71606	13	156	Male	15.071	Other/multiracial	2.62	1.38	16967.2	54.2846	15	4708.35
71608	10	120	Male	15.248	Non-Hispanic Black	1.61	0.66	11943.8	50.324	35.4286	5105.76
71611	15	180	Female	19.0106	Non-Hispanic White	3.25	0.56	9934.69	37.3666	18.2857	52470.7
71621	12	144	Female	24.5361	Mexican American	0.46	0.72	16503.5	48.3985	63.2857	13851.1
71624	18	216	Female	19.3851	Other/multiracial	4.63	1.47	12479	40.7137	55	5591.97
71629	16	192	Female	21.853	Non-Hispanic Black	4.05	0.79	13228.4	42.2475	57.5	10261.9
71636	9	108	Male	18.0287	Non-Hispanic Black	0.57	1.64	22214.1	74.168	88.2857	5195.27
71645	7	84	Male	15.2245	Non-Hispanic White	3.06	0.98	18543.7	65.9806	117.5	23782.9
71648	7	84	Male	16.3932	Mexican American	1.74	1.19	21330.4	81.3166	58.2857	7065.98
71653	10	120	Female	18.4676	Other/multiracial	5	0.49	16145.1	47.0656	4.42857	3620
71654	17	204	Female	19.4189	Non-Hispanic White	3.44	0.48	16694.9	57.139	112.143	25801
71665	7	84	Female	16.5185	Non-Hispanic Black	0.65	0.43	19606.8	66.6379	126	5876.98
71667	9	108	Female	30.7288	Mexican American	0.67	0.64	16624.7	45.5416	113.857	6853.3
71668	12	144	Female	20.5413	Non-Hispanic Black	2.46	0.6	12680.7	41.5506	4.6	6521.82
71672	18	216	Female	27.2284	Non-Hispanic Black	3.67	0.31	17408	46.9644	89.7143	5918.44
71673	9	108	Female	16.937	Other/multiracial	5	0.47	22524.8	70.1187	173.857	3789.01
71674	10	120	Male	25.9431	Non-Hispanic Black	0.4	0.99	19939.6	68.3161	237.857	4742.14
71685	11	132	Female	20.2524	Non-Hispanic Black	0.27	2.46	18297.2	56.0134	369.429	5802.92
71687	13	156	Female	20.7096	Other/multiracial	1.57	0.33	11528.4	39.1959	21.5714	3476.09
71689	17	204	Female	29.703	Non-Hispanic Black	4.44	0.29	15080.2	45.7551	70	8487.38
71692	8	96	Male	15.0641	Non-Hispanic White	0.81	0.65	16548.6	62.2811	65.5714	11757.9
71701	17	204	Female	25.7312	Non-Hispanic White	1.67	0.26	15820.5	46.7945	21.1429	62098.5
71747	7	84	Male	15.491	Other/multiracial	2.78	0.93	18521.6	59.5101	36.4286	5943.19
71759	16	192	Male	20.3419	Non-Hispanic Black	2.7	0.49	17896.2	67.3176	185.714	8779.2
71762	12	144	Male	14.992	Non-Hispanic White	0.58	8.48	15348.8	63.1925	94.2857	16102.5
71768	7	84	Female	16.6932	Non-Hispanic White	3.62	2.68	20590.8	68.9529	160.714	12781.8
71780	10	120	Male	14.8809	Non-Hispanic Black	5	0.64	18517.6	66.6247	130.857	7185.45
71788	6	72	Male	18.136	Mexican American	0.66	0.43	20115.7	67.9541	50	7998.75
71790	11	132	Female	25.2237	Other/multiracial	2.22	0.45	16075.3	56.6243	32	5516.46
71791	18	216	Male	19.604	Mexican American	2.01	1.2	10518.4	45.9453	125.857	16130
71795	8	96	Female	15.2241	Other/multiracial	0.3	0.62	17482.6	62.4553	77.7143	8962.42
71806	12	144	Female	37.124	Non-Hispanic Black	0.57	0.97	13177.4	39.8499	79.2857	6236.97
71807	12	144	Male	15.7491	Other Hispanic	1.57	0.35	12542.1	40.9751	64.1429	10334
71808	12	144	Male	29.3791	Mexican American	1.53	1.09	15233.6	60.9968	119.571	12177.5
71817	8	96	Male	21.547	Non-Hispanic Black	1.1	3.58	20422.9	55.3298	17	4380.95
71822	19	228	Female	19.7281	Non-Hispanic Black	0.32	0.18	11704.6	41.5767	64.5714	9374.66
71835	17	204	Female	37.2822	Non-Hispanic Black	0.25	0.38	15455.1	51.5538	34.8571	5827.45
71838	10	120	Female	31.8771	Non-Hispanic Black	0.65	0.42	16727.4	50.8536	62.8571	4053.4
71840	11	132	Female	20.686	Other Hispanic	0.81	0.3	16553.1	44.756	55.8571	7013.13
71842	6	72	Male	17.6222	Other Hispanic	2.2	1.1	14108	54.7091	62.1429	9105.95
71845	8	96	Male	17.982	Other/multiracial	3.99	0.66	24255.9	82.5823	98	5147.75
71850	6	72	Female	18.6406	Non-Hispanic Black	0.4	1.15	18208.3	57.6516	117.143	4292.25
71851	17	204	Male	23.191	Mexican American	0.67	0.53	18154.2	59.7445	196.143	14476.7
71864	18	216	Male	23.1525	Other Hispanic	2.01	0.59	13984.6	58.2708	182.429	8193.1
71876	14	168	Male	20.8234	Mexican American	0.65	0.27	13084	45.3498	61.7143	12153.7
71894	11	132	Male	26.6387	Other Hispanic	3.4	0.34	15507	50.8566	73.4286	5682.07
71903	6	72	Female	16.1066	Non-Hispanic Black	0.36	1.08	19165.9	65.7316	34	5757.49
71913	18	216	Female	21.6354	Other/multiracial	2.78	0.43	11459.6	41.7092	38.7143	4014.24
71914	10	120	Female	14.7263	Non-Hispanic White	2.63	0.3	22497.2	67.8927	121.571	31965.8
73560	9	108	Male	17.0811	Non-Hispanic White	2.52	0.37	23008	84.889	106.571	27883.3
73572	10	120	Female	19.7246	Non-Hispanic Black	0.41	0.53	20089.9	85.7631	85.8571	6382.2
73588	11	132	Male	15.7325	Non-Hispanic Black	1.54	0.61	18426.4	65.6329	103.857	4145.54
73591	6	72	Male	17.1581	Non-Hispanic White	5	0.54	25426	95.3212	215.571	25566.6
73605	13	156	Male	21.1455	Non-Hispanic White	4.25	0.63	17395.8	53.138	112.143	28958
73609	11	132	Female	17.7402	Mexican American	1.09	0.2	14142.8	49.2465	31	6232.77
73612	6	72	Female	18.1393	Other/multiracial	0.88	0.81	21217.4	59.5207	40.2857	4658.43
73617	6	72	Male	16.6619	Mexican American	0.47	0.35	19194.7	67.1673	61.2857	8029.44
73620	3	36	Female	14.2571	Non-Hispanic White	5	0.68	19070.1	61.6755	227.714	26708.4
73635	4	48	Female	18.6391	Mexican American	5	1.04	19866.7	52.9078	78.4286	7607.62
73644	8	96	Male	14.4138	Other/multiracial	1.13	0.81	16658.4	52.1793	0.714286	4418.32
73650	6	72	Male	17.6908	Other/multiracial	2.19	0.47	21675.7	63.1227	91.8571	5998.7
73653	10	120	Female	16.7757	Non-Hispanic Black	0.38	0.8	16802.2	52.2344	45.2857	4822.47
73669	4	48	Male	18.5873	Non-Hispanic Black	0.96	0.87	21204.4	61.4459	54.4286	8456.51
73680	12	144	Male	18.0262	Non-Hispanic White	2.46	0.83	14064.6	64.2037	103.286	32034.8
73686	7	84	Female	21.847	Mexican American	0.63	0.74	24603.3	78.9164	200.571	10387.4
73687	8	96	Male	15.3809	Non-Hispanic White	0.72	1.2	15873.9	52.6501	135.571	9233.74
73704	8	96	Female	15.3109	Non-Hispanic White	0.93	0.58	20555	77.5817	161.714	10606
73705	10	120	Male	16.5458	Non-Hispanic White	4.19	1.14	17978.5	56.9709	72.8571	20017.8
73711	5	60	Male	15.2571	Mexican American	0.46	0.59	18975.9	60.8762	51.5714	9128.86
73719	11	132	Female	25.2057	Mexican American	0.7	0.52	15241.7	45.1943	78.1429	6119.25
73728	16	192	Male	21.21	Non-Hispanic White	3.13	6.42	12229.1	58.4614	233.286	29036
73731	12	144	Male	17.9808	Other/multiracial	4.61	0.34	14174.8	51.0696	49.1429	5937.96
73742	11	132	Female	22.7592	Other/multiracial	1.43	0.39	18317.2	62.6368	219	5168.01
73745	7	84	Male	14.9835	Other/multiracial	0.55	0.57	20762.5	69.1022	239.857	6005.18
73752	8	96	Female	18.48	Non-Hispanic White	2.18	0.64	16252.2	56.2346	144.714	24363.3
73753	11	132	Female	17.4397	Non-Hispanic White	2.12	0.33	19011.7	64.944	145.429	23101.7
73759	9	108	Female	27.2318	Mexican American	1.49	0.47	19816.9	56.1452	103	8142.92
73761	17	204	Male	17.2249	Mexican American	0.4	0.59	13436.8	40.6259	166.571	8858.11
73768	4	48	Female	16.1554	Other/multiracial	3.35	0.48	20436	58.4737	50.2857	7065.68
73786	18	216	Female	29.7091	Non-Hispanic White	0.91	0.37	17954.6	46.6651	226.429	35868.3
73788	9	108	Female	21.774	Other Hispanic	0.37	1.08	20149.8	61.4141	184	6555.84
73793	10	120	Male	16.2549	Mexican American	2.25	0.44	19706.1	64.4123	148.857	7590.65
73794	6	72	Female	17.2491	Other Hispanic	0.2	0.83	19680.2	64.0554	46.4286	4667.17
73796	5	60	Female	14.4672	Mexican American	1.27	0.82	23663.7	73.2426	144.143	7785.63
73798	11	132	Male	17.6415	Other Hispanic	0.54	3.81	16301	57.2741	49.8571	7630.26
73818	5	60	Male	17.2346	Non-Hispanic Black	5	1.22	17287.9	58.9111	129	5338.78
73819	4	48	Male	15.2477	Other Hispanic	5	0.64	16968.5	60.4299	71.8571	6324.47
73824	11	132	Male	18.3293	Non-Hispanic Black	0.5	3.14	16543	61.9997	257.714	3272.99
73827	11	132	Female	19.6945	Mexican American	5	0.48	17135.6	52.2949	95.5714	7367.5
73836	9	108	Female	15.7992	Non-Hispanic White	1.29	0.63	19861.6	60.2987	159.857	10278.9
73885	6	72	Male	13.3879	Non-Hispanic White	1.07	0.33	24627.8	91.6205	212.429	8942.93
73891	12	144	Male	20.0972	Non-Hispanic Black	2.68	0.34	14239.3	61.8176	145	7117.19
73892	15	180	Male	21.4661	Other/multiracial	5	0.6	11724.6	49.337	139.857	6010.81
73895	5	60	Male	14.8015	Mexican American	1.07	0.63	18325.3	65.7017	25.1429	8487.41
73897	11	132	Female	15.3105	Non-Hispanic Black	0.56	0.6	12598.8	43.3982	81.5714	5942.41
73915	14	168	Female	29.4088	Non-Hispanic White	0.87	0.36	9336.39	34.9491	180.857	19551.6
73917	8	96	Male	13.9854	Non-Hispanic White	0	2.53	18711.1	65.9006	31.2857	7663.74
73920	18	216	Male	21.0825	Mexican American	1.83	0.74	9438.78	38.1308	82.5714	12677.7
73923	4	48	Male	21.3573	Mexican American	2.22	0.42	22646.6	73.5104	68.2857	6365.1
73927	3	36	Female	19.8935	Mexican American	1.58	1.22	15089	42.8542	11.8571	5705.16
73929	3	36	Female	17.9574	Mexican American	1.27	0.36	13730.9	42.3792	30.3333	12377.6
73933	10	120	Female	18.7013	Other/multiracial	0.59	0.72	17896.7	46.593	63.5714	3526.53
73936	3	36	Female	14.8496	Non-Hispanic White	5	0.61	20990.3	61.6091	117.714	16130.1
73939	6	72	Female	16.2997	Other/multiracial	0.13	0.84	17950.2	52.9852	63	4376.59
73950	3	36	Male	17.2505	Non-Hispanic White	1.13	0.71	17147.1	53.8462	54.5714	20694.3
73958	16	192	Female	36.7465	Non-Hispanic Black	3.09	0.29	15215.7	42.5961	126.143	8588.99
73961	7	84	Male	22.7692	Non-Hispanic Black	1.16	1.73	22875.6	74.1494	159.429	5405.7
73963	16	192	Male	24.4682	Other/multiracial	3.14	0.28	9671.19	39.5079	8.14286	8963.11
73966	7	84	Male	25.1608	Mexican American	0.7	0.56	21574.7	72.1599	107.714	8443.45
73971	15	180	Female	32.617	Non-Hispanic Black	2.37	0.29	15528.2	44.2947	118.857	7288.24
73978	10	120	Female	17.0086	Other/multiracial	5	0.66	18391.1	62.7279	135	5512.25
73982	13	156	Male	26.4062	Non-Hispanic Black	0.35	0.84	20591.1	74.4437	304.571	7314.79
73986	7	84	Female	14.0288	Non-Hispanic Black	1.18	0.5	22249.9	65.6761	71.1429	3450.22
73988	4	48	Male	16.647	Non-Hispanic White	5	0.61	21575	71.0853	200	20328.7
73997	17	204	Male	22.0064	Mexican American	2.9	0.37	14133.6	52.7279	201.571	8813.8
74009	6	72	Female	14.9944	Non-Hispanic White	5	0.25	20738.4	70.1197	147.857	26224.5
74023	19	228	Male	26.3967	Non-Hispanic White	3.87	0.49	17229.5	65.572	141.286	43537.8
74039	10	120	Female	21.3462	Non-Hispanic Black	0.69	0.37	18582.9	55.6878	112.714	6289.67
74053	10	120	Female	15.0425	Non-Hispanic Black	1.45	0.37	19170.8	57.8062	60.5714	6823.11
74060	8	96	Female	14.2735	Non-Hispanic White	3.48	0.65	21275.1	65.9714	225.714	15837
74071	3	36	Female	15.2359	Non-Hispanic White	5	0.84	19520.2	62.7898	111.833	21599.1
74080	5	60	Female	13.4137	Non-Hispanic White	2.24	0.68	24924.1	80.1562	289	22731.1
74091	19	228	Female	29.7777	Other/multiracial	2.65	0.72	12670	42.8071	140.429	7105.56
74092	6	72	Female	22.0215	Non-Hispanic Black	4.16	0.53	21465.8	63.7755	7.71429	5151.61
74093	4	48	Male	20.8942	Mexican American	3.79	0.65	16797	49.8958	115.571	8103.01
74094	7	84	Male	19.7712	Non-Hispanic Black	0.91	1.02	23006.2	70.1939	174.857	4029.87
74104	8	96	Female	16.4909	Other/multiracial	3.63	0.48	18354.1	59.008	53.5714	24457.8
74106	10	120	Female	18.3932	Non-Hispanic Black	1.72	0.64	15168.2	49.9614	104.667	3839.82
74114	9	108	Female	14.9097	Non-Hispanic Black	0.78	0.45	21367.9	74.6092	51.4286	4895.71
74117	8	96	Female	15.6377	Non-Hispanic Black	2.18	1.03	19339.6	54.3236	67.1429	6615.55
74135	6	72	Female	13.6268	Non-Hispanic White	4.25	0.84	23117	68.6585	99.5714	23575.2
74137	17	204	Male	21.5835	Mexican American	0.94	0.49	16386.2	73.9179	130	9974.98
74140	8	96	Female	24.6322	Mexican American	0.45	0.7	17198.5	52.2025	84.5714	4165.24
74157	7	84	Female	15.9843	Other/multiracial	4.69	0.59	22598.1	63.794	89.75	7216.3
74163	11	132	Female	16.7324	Mexican American	4.1	0.46	20360.1	68.2157	62.7143	5650.96
74174	3	36	Female	16.4935	Non-Hispanic White	5	0.47	15217	47.1364	89.2857	25187.9
74177	5	60	Male	14.3621	Non-Hispanic White	1.13	0.42	19938.2	65.8436	58.8571	20694.3
74183	11	132	Female	23.3069	Other Hispanic	5	0.21	14867.1	45.9865	71.1429	6223.53
74185	11	132	Female	24.2546	Non-Hispanic White	4.72	0.55	20826.9	54.6878	30	24826.4
74200	5	60	Male	17.6647	Non-Hispanic White	1.12	0.12	20545.4	75.2267	111.571	13454.1
74206	16	192	Male	18.8833	Other/multiracial	5	1.12	12190.9	40.5731	23.5714	47138.9
74209	9	108	Female	28.9271	Non-Hispanic Black	1.04	0.8	19260.9	56.191	159.286	4211.3
74212	7	84	Female	13.4102	Other/multiracial	2.52	0.86	16896.8	49.7724	53.2857	5394.19
74213	6	72	Female	15.152	Mexican American	0.7	1.14	22072.1	73.2161	67.7143	7773.24
74215	9	108	Female	17.8314	Mexican American	5	0.66	17780.6	55.2924	41.7143	7322.23
74242	9	108	Female	36.9982	Other/multiracial	0.91	0.72	16772	51.9433	64.4286	6013.6
74249	16	192	Female	21.0867	Other/multiracial	5	0.85	13861.9	39.4523	77.1429	3553.78
74252	18	216	Female	22.0789	Non-Hispanic White	1.56	0.27	15301.9	46.5067	104.429	48005.6
74255	7	84	Male	15.7109	Non-Hispanic White	3.26	0.67	18245.2	72.4834	128.429	35020.4
74256	17	204	Male	23.49	Other/multiracial	0.04	0.59	10533.3	39.9417	17.4286	4167.91
74263	8	96	Female	19.1888	Other/multiracial	1.43	0.7	17092.4	65.4953	74.5714	3513.3
74267	4	48	Female	20.4861	Non-Hispanic Black	0.57	1.19	21414.8	58.6956	111.714	4753.45
74274	16	192	Male	22.5958	Non-Hispanic Black	1.79	0.62	12143.8	53.0178	42	5127.16
74277	16	192	Male	26.0904	Mexican American	2.69	0.41	9397.71	35.5256	10	5562.7
74286	10	120	Female	15.1668	Non-Hispanic Black	0.49	0.45	20612.8	88.1667	116.571	6521.85
74291	3	36	Female	15.8083	Mexican American	1.45	0.43	19350.2	52.1796	30.4286	9004.49
74303	3	36	Male	17.0927	Mexican American	1.61	0.71	19722.1	62.0177	81	5571.6
74307	6	72	Female	19.5333	Non-Hispanic Black	1.47	1.5	19089.6	59.8152	22.6	4014.71
74308	11	132	Male	14.0751	Non-Hispanic White	0.57	0.29	16758	57.3676	92	8525.68
74311	5	60	Male	17.5112	Mexican American	1.04	0.67	20854.3	70.1573	80.1429	7123.09
74322	18	216	Male	18.7783	Mexican American	1.04	1.27	11397.1	37.6416	235.571	7025.06
74335	9	108	Female	20.1346	Mexican American	0.47	0.24	17851.2	64.9787	67.8571	7579.53
74336	7	84	Male	20.15	Other Hispanic	0.56	0.82	19600.4	65.916	80	4859.69
74342	10	120	Female	20.9497	Non-Hispanic Black	0.43	3.86	21193.7	63.7471	116.143	5056.82
74351	7	84	Female	15.6738	Non-Hispanic Black	2.43	0.41	17123.2	55.6815	52.7143	5826.23
74358	13	156	Female	15.8533	Mexican American	0.89	0.5	18165.3	53.992	15.8571	7635.58
74361	10	120	Female	27.3107	Non-Hispanic White	0.35	0.39	17450.6	56.6154	25	5375.69
74364	5	60	Female	23.0032	Mexican American	1.58	1.51	18722.7	55.7784	137.143	6196.67
74365	3	36	Male	14.4446	Non-Hispanic White	0.73	2.43	21800.8	75.196	57.1667	8826.99
74369	7	84	Male	15.9688	Mexican American	0.38	1	21472.3	69.261	59.4286	4859.69
74372	4	48	Male	17.2686	Non-Hispanic Black	3.14	1.33	17113.3	62.2039	131.429	5998.59
74377	3	36	Male	14.9432	Non-Hispanic Black	0.26	3.03	20453.9	70.179	34.5714	5998.59
74382	4	48	Male	17.1913	Non-Hispanic Black	1.45	0.76	16759	55.8981	8.71429	5502.97
74390	5	60	Male	16.2159	Non-Hispanic Black	1.38	1.35	20269.2	70.5118	100.714	3610.31
74405	5	60	Female	13.9227	Non-Hispanic Black	0.71	1.19	17441.1	55.7781	50.7143	6377.5
74407	8	96	Female	19.084	Non-Hispanic White	0.9	0.64	25315.6	72.3759	130.286	24396.8
74410	9	108	Male	14.508	Non-Hispanic White	1.08	0.63	18949.7	63.3641	177.143	13340.8
74430	11	132	Male	15.1975	Non-Hispanic White	0	2.55	18809	69.8366	30.8571	7663.74
74431	5	60	Female	15.5584	Other Hispanic	5	0.76	16259.1	52.3043	124.286	9951.93
74435	19	228	Male	19.3102	Non-Hispanic Black	2.12	0.79	16828.8	43.4386	99.7143	6168.67
74443	11	132	Female	16.1456	Other Hispanic	2.12	0.16	12865.8	44.8248	151.857	6522.27
74444	10	120	Male	14.2321	Non-Hispanic Black	1.88	0.71	15772.7	62.7893	10.4286	4420.4
74448	5	60	Female	13.7193	Other/multiracial	4.61	0.8	21613.2	66.5287	47.5714	6456.25
74452	11	132	Female	15.5326	Mexican American	4.12	0.57	15189.2	50.7123	90.8571	8853.53
74457	13	156	Male	19.7588	Non-Hispanic White	5	0.41	14808.7	56.321	134.143	34188.1
74474	3	36	Male	15.3839	Mexican American	2.12	0.74	20805	65.7646	94	8330.94
74478	8	96	Male	16.0474	Other/multiracial	1.25	0.54	18126.3	66.244	41.8571	4593.4
74480	18	216	Female	18.6486	Mexican American	0.52	0.46	17694.2	39.4948	57.5714	7504.92
74482	8	96	Female	14.0516	Mexican American	1.52	0.57	19655.8	63.9096	49.5714	5959.29
74483	4	48	Male	16.9712	Mexican American	1.27	0.38	17686	59.0304	18	9571.64
74485	3	36	Female	16.3226	Non-Hispanic White	1.39	0.44	18160.5	54.3737	153.286	21654.4
74491	8	96	Female	17.5057	Non-Hispanic Black	0.47	1.89	21858.7	68.6927	237.857	3547.73
74492	10	120	Female	20.5201	Non-Hispanic White	1.97	0.5	16867.8	46.2295	183.714	26368.3
74495	8	96	Male	13.4999	Other/multiracial	1.72	0.42	17064.9	60.0207	53.4286	3544.92
74496	4	48	Male	14.2034	Non-Hispanic White	1	0.59	21923.4	69.8813	296	8068.55
74500	6	72	Male	16.6522	Mexican American	0.61	0.6	24027.1	78.1392	58.8571	10713.6
74501	10	120	Female	20.007	Non-Hispanic White	1.12	0.19	23854	77.0202	95	10149.9
74506	4	48	Female	17.9929	Mexican American	1.26	0.84	18165.6	59.0841	61	12177.4
74507	14	168	Male	19.7186	Mexican American	0.7	0.94	15601.2	52.2999	121.714	9388.34
74525	11	132	Male	22.5331	Other/multiracial	0.57	1.84	12498.9	42.318	35.8571	4488.63
74540	11	132	Female	29.9054	Other Hispanic	5	0.3	12205.6	37.4967	84.1429	6148.17
74544	10	120	Male	17.975	Non-Hispanic Black	0.55	1.53	25143.9	74.9041	100.143	3603.94
74553	6	72	Male	20.5889	Non-Hispanic White	0.64	0.63	18690.1	57.2118	82.8571	13396.7
74559	19	228	Female	23.3647	Other Hispanic	3.02	0.19	19728.7	54.744	81.4286	5268.08
74573	4	48	Female	13.3585	Non-Hispanic Black	0.07	1.3	17586.6	56.142	15.1429	6253.26
74578	4	48	Male	15.1514	Other Hispanic	2.3	0.65	17816.2	68.2982	82.8571	12067.7
74580	13	156	Female	18.9243	Other Hispanic	0.82	0.66	17324.4	51.2545	56.7143	6616.39
74595	5	60	Male	15.1238	Mexican American	0.63	0.43	16187	48.9293	68	5811.58
74608	14	168	Male	16.0423	Mexican American	2.25	0.69	12876.4	39.6604	87	8654.12
74617	17	204	Male	21.7018	Non-Hispanic Black	1.06	0.93	8303.12	31.9706	14.5714	9417.3
74647	15	180	Female	20.4593	Non-Hispanic White	3.67	0.33	16974.8	68.9105	161.286	23741
74651	8	96	Male	15.1617	Non-Hispanic White	0.33	1.83	27980.2	80.083	248.286	8998.17
74681	9	108	Female	15.7113	Non-Hispanic Black	1.27	0.58	20571.3	73.2905	87.4286	5511.86
74682	17	204	Male	18.4357	Non-Hispanic Black	1.26	0.31	15969.9	50.8179	58.8571	7698.74
74687	16	192	Male	20.498	Non-Hispanic Black	4.25	0.3	12507.8	53.5472	3.33333	6551.26
74690	11	132	Male	15.848	Non-Hispanic White	0.53	0.54	22125.4	79.0099	67.1429	9659
74701	15	180	Male	40.9888	Non-Hispanic White	4.19	0.29	13269.9	43.9118	67.7143	31792.9
74715	11	132	Male	23.0311	Non-Hispanic Black	2.38	0.66	18794.3	76.8567	157.429	4647.82
74720	11	132	Female	16.8477	Mexican American	5	0.43	14240.8	53.4173	85	5784.49
74722	12	144	Male	20.5039	Non-Hispanic Black	1.09	0.96	19335.6	70.8387	140.429	5780.3
74724	7	84	Female	14.8251	Mexican American	0.42	0.46	17948.6	58.5054	98	6647.69
74735	9	108	Female	16.024	Non-Hispanic Black	2.04	0.53	19515.9	62.5633	92.5714	5105.84
74738	5	60	Male	14.75	Other/multiracial	2.81	0.91	13351.8	45.0606	75.5714	3679.85
74740	8	96	Female	15.1935	Non-Hispanic White	4.67	0.17	18924.5	73.7575	57.8571	35044.7
74752	10	120	Female	21.5268	Mexican American	0.92	0.46	17915.9	53.6753	117.571	9432.21
74754	14	168	Male	22.8203	Non-Hispanic Black	3.79	0.69	14752.2	45.5088	70	8697.85
74759	11	132	Male	16.0631	Non-Hispanic Black	1.12	0.58	15068.5	50.1397	30.5714	5939.37
74761	5	60	Male	16.7377	Non-Hispanic Black	0.39	1.02	19361.9	56.1813	150	5272.78
74762	11	132	Male	18.5709	Mexican American	2.69	0.51	16100.4	50.7534	104.429	4438.18
74767	8	96	Female	14.0123	Non-Hispanic Black	5	0.45	16045.1	50.5149	70	5905.87
74771	10	120	Female	18.2342	Non-Hispanic White	1.06	0.42	15271.3	42.5209	13	8478.22
74776	18	216	Male	28.9484	Other Hispanic	1.65	0.83	13537.2	42.6599	108.429	9810.32
74783	13	156	Female	22.6586	Non-Hispanic Black	0.51	0.77	17262.1	48.4902	146.429	6092.56
74785	12	144	Female	18.1742	Mexican American	5	0.24	10440.3	40.6371	2.14286	8979.81
74786	17	204	Female	45.6513	Non-Hispanic Black	0.51	0.42	11005.9	38.7054	124.286	5650.24
74789	12	144	Female	19.98	Mexican American	1.25	0.65	16375.7	63.7531	41.4286	4389.71
74795	12	144	Female	27.5022	Mexican American	1.61	0.33	16740.4	46.2156	102	6038.44
74809	9	108	Male	15.8826	Non-Hispanic Black	1.31	0.69	18365.2	72.7785	167.429	3369.67
74813	13	156	Female	24.7921	Other/multiracial	0.9	0.33	13753.4	46.2281	39.2857	17226.1
74821	4	48	Female	13.4791	Non-Hispanic Black	0.02	4.24	17834.6	67.0855	152.714	4789.29
74830	12	144	Male	18.6327	Non-Hispanic White	0.71	0.63	22149.9	80.8746	105	11960.4
74835	7	84	Male	16.0508	Non-Hispanic White	2.15	0.25	12591.1	49.8823	66.7143	21684.5
74840	10	120	Male	26.9832	Mexican American	1.27	0.57	13281.4	47.3359	10.8571	8295.91
74849	9	108	Male	15.5802	Other Hispanic	3.36	0.35	16170.4	53.923	58.5714	8443.45
74852	12	144	Female	23.9778	Non-Hispanic Black	1.17	0.28	17001.8	53.2829	33.7143	6600.16
74855	16	192	Male	22.298	Non-Hispanic Black	4.66	0.34	13298.9	47.9076	81.8571	9988.69
74856	5	60	Male	19.5788	Non-Hispanic Black	0.54	0.59	21870.4	62.4266	58.5714	5418.12
74864	11	132	Female	22.4729	Mexican American	1.07	1.06	17815	53.4792	152.286	6430.43
74868	9	108	Female	14.8366	Mexican American	0.73	0.6	16408.5	51.7106	73.8571	4964.89
74875	5	60	Female	15.4541	Non-Hispanic Black	2.56	0.95	18121.6	61.0983	49.1429	5578.04
74886	18	216	Female	28.8879	Non-Hispanic Black	0.78	0.36	15731.3	46.8287	48.7143	7001.45
74887	13	156	Male	20.3477	Non-Hispanic Black	1.42	1.66	19963.5	57.2789	94.7143	7211.43
74894	6	72	Female	24.0126	Other/multiracial	3.05	0.69	18859.4	53.9153	88	3342.19
74895	15	180	Female	24.1655	Non-Hispanic White	0	0.27	14566.7	46.4544	39.2857	49858.8
74896	6	72	Male	14.9644	Non-Hispanic Black	1.7	0.78	16648.5	53.0081	92.1429	6070.1
74913	14	168	Female	32.5658	Non-Hispanic Black	3.09	0.27	10747.2	37.4639	101.429	8588.99
74917	11	132	Female	18.7607	Non-Hispanic White	1.09	0.47	18779.8	55.7012	134.429	7865.77
74920	6	72	Female	17.9156	Non-Hispanic Black	1.62	1.93	21584.8	54.6059	27.7143	4251.47
74926	6	72	Female	14.5433	Non-Hispanic Black	1.07	0.4	21789.2	65.3378	50.8571	5254.34
74927	17	204	Male	42.159	Non-Hispanic Black	4.16	0.43	14588	47.8944	36.7143	7382.61
74930	11	132	Female	29.6479	Non-Hispanic White	3.23	0.4	16744.9	53.4402	92.5714	15677.6
74934	14	168	Male	22.7129	Non-Hispanic Black	1.45	0.73	16941.3	47.2912	65.2857	5722.74
74947	3	36	Female	20.5107	Other/multiracial	1.04	1.09	21735.4	59.56	51.5714	6253.26
74949	8	96	Male	15.1779	Non-Hispanic White	1.02	0.88	22039.8	74.8509	172.286	9250.18
74955	14	168	Female	19.8059	Other/multiracial	4.03	0.54	10584.3	39.623	46	4001.62
74966	3	36	Male	17.4661	Other/multiracial	1.81	1.03	21300.9	63.6224	75.5714	5379.95
74968	10	120	Female	16.9364	Non-Hispanic Black	0.36	0.84	17425.4	62.0816	139.286	4311.52
74973	11	132	Female	17.575	Mexican American	2.25	0.31	14650.2	48.7829	109	7165.33
74987	10	120	Female	16.3113	Non-Hispanic Black	1.61	0.39	20563.3	64.9394	87.4286	6522.28
74988	8	96	Female	20.0953	Non-Hispanic White	1.12	0.13	18480.6	71.2683	69.7143	10149.9
74991	10	120	Male	24.4409	Non-Hispanic Black	0.64	0.96	19759.7	56.0653	361	4572.48
74992	14	168	Female	20.6555	Non-Hispanic White	1.02	0.39	13543.2	43.2056	72	11668.2
74999	7	84	Female	16.9571	Non-Hispanic White	4.9	0.62	23186.3	74.9665	189.571	26332.9
75001	7	84	Female	22.0447	Non-Hispanic Black	1.38	0.64	21077.6	63.3917	66.1429	5628.04
75019	11	132	Female	32.7614	Non-Hispanic White	5	0.29	20522.4	51.481	152.714	26132.8
75024	3	36	Female	16.4143	Non-Hispanic White	2.58	1.19	15956.4	45.0256	104.286	14169.2
75034	19	228	Female	17.0981	Mexican American	3.82	0.2	10556.8	37.2941	31.3333	9951.08
75035	3	36	Female	16.1773	Non-Hispanic Black	0.51	0.68	16123.5	55.4977	9.71429	7956.7
75039	6	72	Male	14.4593	Mexican American	1.07	1.88	32468.9	100.341	216.571	6812.12
75043	17	204	Female	24.2242	Mexican American	0.3	0.27	18214.1	48.4087	24.8571	5214.46
75053	5	60	Female	15.2635	Mexican American	5	0.35	22708.3	81.3617	142.857	9951.93
75055	7	84	Male	16.1461	Non-Hispanic White	5	0.56	21446.2	73.3005	110.286	13106.5
75067	7	84	Female	20.5341	Mexican American	0.36	0.6	22453.1	63.2287	94.7143	5974.1
75069	14	168	Male	30.2747	Non-Hispanic White	0.25	0.73	19561.3	53.9705	180	11920.3
75073	7	84	Female	13.7484	Non-Hispanic White	1.27	0.64	22644.9	64.9549	90.2857	8501.05
75074	7	84	Female	14.5265	Non-Hispanic White	1.43	5.03	19069.7	58.7573	184.714	13196.5
75086	11	132	Male	14.8894	Mexican American	0.63	0.23	12359.4	49.9947	62.8571	5259.6
75095	9	108	Female	19.5987	Non-Hispanic Black	1.68	2.99	15023.3	47.7377	94.5	4413.8
75110	5	60	Male	15.345	Non-Hispanic Black	0.46	2.64	23207.6	74.8446	174.857	5048.45
75122	4	48	Male	18.6524	Other Hispanic	1.97	2.43	22096.6	57.7364	125.2	7234.47
75126	6	72	Male	14.3981	Other/multiracial	3.37	0.49	19126.6	65.4552	15.5714	7848.15
75130	6	72	Male	16.5843	Mexican American	1.14	0.59	21872.4	71.2573	106.286	7360.5
75135	7	84	Male	15.6076	Non-Hispanic White	0.11	0.68	21693.7	56.8712	76.7143	8694.89
75141	16	192	Female	36.7794	Non-Hispanic Black	1.27	0.31	11090.8	43.4291	54.8571	9168.67
75153	7	84	Female	16.5928	Non-Hispanic White	4.19	0.3	25179	95.2101	117.286	20271.1
75165	10	120	Male	21.2026	Other Hispanic	0.31	0.31	19283.6	70.9499	108.571	7984.56
75177	9	108	Male	19.9664	Other Hispanic	1.16	0.48	17948.2	65.1647	74	9798.89
75178	19	228	Female	27.4177	Other/multiracial	5	0.53	17872	46.0615	42.8571	4220.71
75180	4	48	Male	15.841	Other/multiracial	0.64	1.66	17126.2	65.4467	48	4819.09
75182	8	96	Male	17.5435	Mexican American	0.44	1.03	15150.8	43.9931	76.4286	5834.34
75184	8	96	Male	13.5563	Other/multiracial	4.61	0.66	20416.6	71.5306	62.2857	6089.94
75186	11	132	Male	19.2103	Non-Hispanic Black	2.97	0.38	14527.1	55.7172	53.2857	5444.78
75194	11	132	Male	31.1328	Other Hispanic	0.35	0.41	20746	51.092	48.7143	8296.77
75200	4	48	Female	17.5944	Non-Hispanic White	4.84	0.4	18309	56.9208	112.2	22383
75204	7	84	Female	15.6958	Non-Hispanic Black	0.29	0.93	21670.1	64.0627	44.8571	5511.86
75206	9	108	Male	14.507	Non-Hispanic White	0.33	1.46	23118.4	63.636	295.857	8998.17
75209	18	216	Female	23.8137	Other/multiracial	0.17	0.24	17131	58.2306	14.5714	6934.29
75210	7	84	Female	18.1406	Mexican American	1.18	0.32	19032.8	61.4871	132.714	9162.29
75215	8	96	Female	19.8078	Non-Hispanic Black	0.72	0.37	15782.2	55.5687	17.8571	5658.16
75226	8	96	Female	16.225	Non-Hispanic White	0.54	0.97	17651.8	55.9823	60.1429	5671.77
75235	17	204	Female	40.6341	Non-Hispanic White	2.15	0.16	16779.6	51.816	126.714	33838.3
75238	15	180	Male	18.186	Non-Hispanic Black	0.72	0.66	11275.8	39.3965	90.1429	6013.19
75241	3	36	Female	17.6927	Other Hispanic	2.85	1.07	18000.6	57.4047	96.7143	8516.83
75248	15	180	Male	20.001	Non-Hispanic Black	3.24	0.33	12911.8	49.3894	26.8333	7959.35
75250	9	108	Male	24.5607	Other/multiracial	3.35	0.77	20170.8	61.1472	24	7087.42
75253	15	180	Male	42.4046	Mexican American	2.1	0.34	18081	49.553	163.571	4648.18
75255	8	96	Female	17.5351	Other/multiracial	1.81	2.21	20366	53.2437	61.8571	5886.61
75261	7	84	Male	18.8217	Other/multiracial	1.58	0.49	21912.3	75.5331	170	4030.01
75267	4	48	Female	13.7	Mexican American	0.3	0.69	20848.5	74.2321	148.286	9815.09
75276	3	36	Male	16.9318	Other/multiracial	1.99	0.48	17183.5	45.3924	41.5714	33937.1
75281	8	96	Male	23.3761	Non-Hispanic Black	1.2	1.07	25513.3	79.4288	167.857	3299.16
75294	11	132	Female	14.2305	Non-Hispanic White	2.02	0.3	13184.9	51.2455	30.8571	41264.1
75296	15	180	Female	27.968	Mexican American	1.14	0.55	20881.7	63.6793	109.857	7322.52
75297	8	96	Male	15.8284	Other/multiracial	5	0.98	18652.9	63.1116	23	7932.09
75300	6	72	Female	17.261	Mexican American	4.35	0.16	24125.7	85.3454	130.857	6981.75
75303	17	204	Female	34.0385	Other/multiracial	1.72	0.45	9499.58	30.7175	55.8571	6165.98
75304	3	36	Female	17.1104	Mexican American	1.68	1.3	18466.3	51.8235	45.8571	8867.45
75316	9	108	Female	23.6652	Mexican American	2.1	0.42	18160.3	56.9997	60.4286	3848.54
75318	10	120	Female	19.2081	Non-Hispanic Black	0.54	0.54	21183.8	57.5955	75.7143	3867.15
75319	4	48	Male	20.2839	Non-Hispanic Black	0.31	1.2	18703.3	51.3768	38.1429	4272.79
75322	11	132	Male	20.5066	Other/multiracial	0.91	0.48	17392.7	68.0758	13.1429	6025.2
75348	9	108	Female	22.5595	Non-Hispanic Black	0.63	0.52	13677.2	44.1423	97.4286	4096.45
75353	10	120	Female	24.6042	Mexican American	1.81	1.33	24223.8	70.9692	103.571	8203.89
75365	10	120	Male	15.5201	Other/multiracial	0	2.94	11908.6	43.9025	49.4286	3028.24
75367	4	48	Male	15.4605	Other/multiracial	1.22	1.19	23899.4	66.7608	73.8571	5097.53
75371	11	132	Female	20.5948	Mexican American	0.21	0.74	21221.4	72.2792	136.857	7835.66
75378	10	120	Male	17.2282	Non-Hispanic Black	0.78	0.8	19330.7	78.1139	33.4286	4593.4
75380	6	72	Male	15.2714	Non-Hispanic White	1.29	0.69	18771.7	56.2698	180	9184.87
75383	9	108	Male	27.2285	Non-Hispanic Black	4.16	0.43	21448.9	58.6907	48.2857	4651.46
75386	5	60	Male	16.947	Other/multiracial	0.59	0.99	25195.5	71.7984	69.4286	3393.65
75387	5	60	Female	18.6111	Other Hispanic	0.37	0.88	21462.9	69.7603	201	7962.45
75392	13	156	Male	22.5384	Other Hispanic	1.52	0.51	14178.5	45.9716	91.4286	13562.6
75398	9	108	Female	14.253	Non-Hispanic Black	0.61	1.3	20236.7	62.1056	59.4286	5213.96
75411	7	84	Male	16.2197	Mexican American	1.45	0.56	18089.7	60.7443	59.5714	8219.68
75421	7	84	Male	15.0261	Other/multiracial	3.35	0.48	24149.9	94.8637	52.4286	7303.65
75430	9	108	Male	22.659	Other/multiracial	3.08	1.09	20889.3	58.7919	175.429	4471.18
75439	10	120	Male	18.1109	Non-Hispanic White	2.15	1.13	15358.8	50.497	28.5714	20165.2
75452	11	132	Male	20.4363	Non-Hispanic Black	3.72	0.39	16787.8	63.0757	103.286	4122.59
75464	8	96	Female	28.4556	Other Hispanic	1.72	0.37	17992.3	66.2524	204.571	6509.74
75475	13	156	Female	36.5331	Non-Hispanic Black	0.72	0.44	12918.6	42.3028	52	6000.81
75477	8	96	Male	19.0742	Mexican American	0.81	0.85	27428.2	87.2148	120.857	6469.26
75478	5	60	Male	14.2547	Other/multiracial	3.53	0.36	21408.6	62.144	120.143	4550.92
75481	14	168	Female	22.9401	Non-Hispanic Black	2.53	0.23	17969.2	51.4921	52.5714	6424.22
75493	4	48	Male	16.4665	Mexican American	0.76	1.15	20370.9	63.2367	81.2857	8535.27
75494	10	120	Male	24.3192	Non-Hispanic Black	1.56	0.77	20534.7	70.8228	91.1429	4705.38
75503	9	108	Male	17.3745	Non-Hispanic White	5	0.59	19310.7	65.7761	11.7143	34710.8
75509	9	108	Male	19.319	Mexican American	0.57	0.39	17770.7	47.0644	63.1429	9706.15
75512	17	204	Female	20.5551	Non-Hispanic Black	1.45	0.45	12592.2	41.4777	49.5714	5710.96
75514	4	48	Male	14.4321	Non-Hispanic Black	2.94	0.45	14803.4	48.7608	6.71429	7455.29
75525	11	132	Male	22.3101	Non-Hispanic White	2.52	0.52	16005.5	55.99	44.2857	27883.3
75541	6	72	Female	14.9072	Other/multiracial	3.17	0.35	22726.5	60.3702	163.5	6762.95
75559	5	60	Male	15.0965	Mexican American	0.84	0.74	24361.1	78.9906	170.857	5318.8
75560	9	108	Male	22.6366	Mexican American	2.82	0.8	17337.8	55.9863	118	9703.18
75561	8	96	Male	21.8975	Mexican American	0.54	0.33	24230.8	84.7406	104.714	6085.32
75564	6	72	Male	15.4894	Mexican American	3.33	0.5	22392.1	74.3136	69.4286	7912.48
75565	9	108	Male	23.0249	Non-Hispanic White	0.88	0.33	25526.8	88.3454	268.429	8998.79
75569	5	60	Female	14.684	Mexican American	3.48	0.46	21414	57.8144	61.1429	7251.33
75575	8	96	Male	22.9342	Other Hispanic	0.89	0.28	17186.4	57.1515	50.1429	7872.61
75589	13	156	Female	18.9351	Other/multiracial	0.26	0.75	13370.8	44.1481	6	6524.4
75597	3	36	Female	15.0288	Non-Hispanic Black	1.28	0.96	19611.9	51.6782	40.1429	6053.43
75602	14	168	Male	25.3798	Mexican American	1.34	1.17	13783.2	46.25	64	8326.36
75604	3	36	Male	15.469	Non-Hispanic White	1.53	0.7	16660.2	55.634	66.8571	22942.2
75614	7	84	Female	14.8883	Non-Hispanic Black	0.31	2.62	19256.7	51.4771	82.7143	4584.47
75623	9	108	Male	18.168	Non-Hispanic White	2.02	0.86	20298.8	64.6213	101.714	30788.5
75632	3	36	Female	14.2675	Other/multiracial	0.91	0.52	16899.8	58.2555	27	9099.9
75634	13	156	Male	17.3802	Non-Hispanic Black	1.45	0.45	13442.2	49.699	50.1429	6045.43
75645	6	72	Male	15.1662	Non-Hispanic Black	0.55	0.98	24785.4	82.4208	141	3603.94
75649	11	132	Male	15.9429	Non-Hispanic White	2.87	0.56	18324.2	69.0203	142	30763.3
75658	8	96	Male	31.0477	Non-Hispanic Black	2.69	0.23	19206.1	55.6402	60.5714	5766.23
75659	15	180	Male	28.7117	Non-Hispanic Black	0.78	1.52	13171.8	44.7354	154	6242.27
75661	4	48	Male	15.5867	Other/multiracial	1.56	0.51	14465.8	54.1355	45.2857	2796.62
75665	12	144	Female	22.8182	Other Hispanic	0.72	0.73	15812.3	49.8755	49.1429	6151.03
75668	10	120	Male	15.0829	Mexican American	2.36	0.35	17810.2	58.4174	27.4286	8443.45
75671	11	132	Male	26.7731	Other/multiracial	3.07	0.65	18176.2	59.7609	75.2857	6475.54
75676	6	72	Female	14.3063	Other/multiracial	1.14	0.57	11889.2	38.0884	34	2750.34
75678	10	120	Male	21.4839	Other Hispanic	2.19	0.53	16107.2	64.4852	162.857	8622.75
75707	14	168	Female	36.5291	Other Hispanic	0.58	0.42	22977.5	60.9348	94.1429	10027.9
75711	12	144	Male	19.0008	Mexican American	2.66	0.73	14356.5	57.7294	55.1429	11735.8
75712	11	132	Male	20.2344	Non-Hispanic White	2.22	0.63	16945.2	47.2333	40.7143	18885.6
75722	15	180	Male	19.5715	Non-Hispanic Black	3.18	0.55	14554.5	42.5794	34.1667	8786.46
75740	5	60	Female	15.9406	Non-Hispanic Black	1.8	0.31	16318.7	50.6811	33.8571	7981.82
75741	11	132	Female	20.1252	Non-Hispanic White	0.88	0.46	16621.5	65.5115	181.429	10070.7
75753	19	228	Male	19.5834	Mexican American	5	0.38	20922.5	47.2129	65.8571	8180.43
75757	7	84	Female	15.0378	Mexican American	0.84	0.41	24201.8	83.3128	172	5095.38
75759	11	132	Male	18.815	Other Hispanic	4.19	0.45	14125.3	56.1612	93.5	10305.8
75760	12	144	Female	27.1935	Other/multiracial	3.05	0.56	16935.6	57.108	89.8571	3183.37
75765	7	84	Female	22.4824	Non-Hispanic Black	3.82	0.39	20032	67.1483	105.143	5470.07
[truncated: 1,250 more rows]
